# Supplementary material for: Dupilumab effectively and rapidly treats bullous pemphigoid by inhibiting the activities of multiple cell types
Source: Front Immunol. 2023 Jul 27;14:1194088. doi: 10.3389/fimmu.2023.1194088 (PMC10421662; doi:10.3389/fimmu.2023.1194088)
Supplement: Supplementary file 3 [file Table_2.xlsx]

## Sheet: Sheet1
Accession	Gene Name	P-value	FC
Q15848	ADIPOQ	0.00109609	1.22546
P05062	ALDOB	0.0394036	1.36815
P10645	CHGA	0.0336186	1.28549
P20023	CR2	0.0303441	0.812338
Q02413	DSG1	0.00378657	0.732583
P02675	FGB	0.0401651	0.803466
P04406	GAPDH	0.000317599	0.780848
Q92820	GGH	0.015154	0.833327
P10412	H1-4	0.0138391	0.649206
Q16777	H2AC20	0.0174781	0.741552
Q16778	H2BC21	0.00334658	0.610793
P84243	H3-3A	0.0142559	0.738614
P62805	H4C1	0.00266814	0.600095
O75144	ICOSLG	0.0253308	0.82153
A0A0B4J2H0	IGHV1-69D	0.0451023	0.691981
P14923	JUP	0.00416819	0.775111
Q5T749	KPRP	0.0327913	0.707897
Q8N1N4	KRT78	0.0310935	0.769842
P61626	LYZ	0.0376909	0.791018
Q99983	OMD	0.0105595	0.746504
Q15063	POSTN	0.00610379	0.824622
P13727	PRG2	0.012875	0.685763
Q12913	PTPRJ	0.0398737	1.21979
P11216	PYGB	0.00151205	0.796361
P05451	REG1A	0.0035881	0.731147
Q9P2E9	RRBP1	0.0399205	0.547671
P80511	S100A12	0.0102482	0.816591
P37837	TALDO1	0.00499526	0.830971
P29401	TKT	0.000190436	0.751637
P62987	UBA52	0.00268923	0.75402
