# Supplementary material for: Dupilumab effectively and rapidly treats bullous pemphigoid by inhibiting the activities of multiple cell types
Source: Front Immunol. 2023 Jul 27;14:1194088. doi: 10.3389/fimmu.2023.1194088 (PMC10421662; doi:10.3389/fimmu.2023.1194088)
Supplement: Supplementary file 4 [file Table_3.xlsx]

## Sheet: Sheet1
Accession	Description	Coverage [%]	# Peptides	# PSMs	# Unique Peptides	# AAs	MW [kDa]	calc. pI	Score Sequest HT: Sequest HT	Abundances (Grouped): F1, 126	Abundances (Grouped): F1, 127	Abundances (Grouped): F1, 128	Abundances (Grouped): F1, 129	Abundances (Grouped): F1, 130	Abundances (Grouped): F1, 131	Gene_Name	GeneID	Product	GO_id	GO_term	pathway	pathway_description	KOG_id	KOG_abbreviation	KOG_description	KOG_function_class	eggNOG_id	eggNOG_abbreviation	eggNOG_description	eggNOG_function_classification	PFAM_Family	PFAM_Name	PFAM_description
A0A075B6H7	Probable non-functional immunoglobulin kappa variable 3-7 OS=Homo sapiens OX=9606 GN=IGKV3-7 PE=1 SV=1	16	1	2	1	116	12.8	5.25	1.69	147.3	156.7	63.2	54.3	87.3	91.1	IGKV3-7	7441	Probable non-functional immunoglobulin kappa variable 3-7	GO:0005615,GO:0019814,GO:0005886,GO:0002250,GO:0006955	extracellular space|immunoglobulin complex|plasma membrane|adaptive immune response|immune response											PF07686	V-set	Immunoglobulin V-set domain
A0A075B6H9	Immunoglobulin lambda variable 4-69 OS=Homo sapiens OX=9606 GN=IGLV4-69 PE=1 SV=1	22	2	3	2	119	12.8	6.51	2.39	84.5	83.5	57.9	60.2	143.5	170.4	IGLV4-69	7441	Immunoglobulin lambda variable 4-69	GO:0005615,GO:0019814,GO:0005886,GO:0002250,GO:0006955	extracellular space|immunoglobulin complex|plasma membrane|adaptive immune response|immune response											PF07686	V-set	Immunoglobulin V-set domain
A0A075B6I0	Immunoglobulin lambda variable 8-61 OS=Homo sapiens OX=9606 GN=IGLV8-61 PE=3 SV=7	15	2	8	2	122	12.8	4.55	10	92	91.2	97	96.2	103.9	119.6	IGLV8-61	107985528	Immunoglobulin lambda variable 8-61	GO:0005615,GO:0019814,GO:0005886,GO:0002250,GO:0006955	extracellular space|immunoglobulin complex|plasma membrane|adaptive immune response|immune response											PF07686	V-set	Immunoglobulin V-set domain
A0A075B6I1	Immunoglobulin lambda variable 4-60 OS=Homo sapiens OX=9606 GN=IGLV4-60 PE=3 SV=1	16	2	3	2	120	13	6.25	6.57	225.4	130.6	76.6	67.2	45.5	54.7	IGLV4-60	7441	Immunoglobulin lambda variable 4-60	GO:0005615,GO:0019814,GO:0005886,GO:0002250,GO:0006955	extracellular space|immunoglobulin complex|plasma membrane|adaptive immune response|immune response											PF07686	V-set	Immunoglobulin V-set domain
A0A075B6I4	Immunoglobulin lambda variable 10-54 OS=Homo sapiens OX=9606 GN=IGLV10-54 PE=3 SV=1	9	1	1	1	117	12.4	8.03	2.05	205.1	198.3	51.1	43.7	61.9	39.9	IGLV10-54	7441	Immunoglobulin lambda variable 10-54	GO:0005615,GO:0019814,GO:0005886,GO:0002250,GO:0006955	extracellular space|immunoglobulin complex|plasma membrane|adaptive immune response|immune response											PF07686	V-set	Immunoglobulin V-set domain
A0A075B6I9	Immunoglobulin lambda variable 7-46 OS=Homo sapiens OX=9606 GN=IGLV7-46 PE=3 SV=4	15	2	10	1	117	12.5	7.2	13.05	123.7	95.6	89.9	84.6	95.1	111.1	IGLV7-46	7441	Immunoglobulin lambda variable 7-46	GO:0005615,GO:0019814,GO:0005886,GO:0002250,GO:0006955	extracellular space|immunoglobulin complex|plasma membrane|adaptive immune response|immune response											PF07686	V-set	Immunoglobulin V-set domain
A0A075B6J9	Immunoglobulin lambda variable 2-18 OS=Homo sapiens OX=9606 GN=IGLV2-18 PE=3 SV=2	25	2	4	2	118	12.4	4.82	6.74	110.2	54.1	80.8	78.7	99.6	176.6	IGLV2-18	29802	Immunoglobulin lambda variable 2-18	GO:0005615,GO:0019814,GO:0005886,GO:0002250,GO:0006955	extracellular space|immunoglobulin complex|plasma membrane|adaptive immune response|immune response											PF07686	V-set	Immunoglobulin V-set domain
A0A075B6K0	Immunoglobulin lambda variable 3-16 OS=Homo sapiens OX=9606 GN=IGLV3-16 PE=3 SV=2	18	2	9	1	115	12.5	4.65	4.44	189.7	109.6	100.8	98.3	43.5	58.1	IGLV3-16	7441	Immunoglobulin lambda variable 3-16	GO:0005615,GO:0019814,GO:0005886,GO:0002250,GO:0006955	extracellular space|immunoglobulin complex|plasma membrane|adaptive immune response|immune response											PF07686	V-set	Immunoglobulin V-set domain
A0A075B6K4	Immunoglobulin lambda variable 3-10 OS=Homo sapiens OX=9606 GN=IGLV3-10 PE=3 SV=2	35	4	18	4	115	12.4	4.83	38.37	130.8	77.9	123.7	96.8	69.9	100.9	IGLV3-10	107985528	Immunoglobulin lambda variable 3-10	GO:0005615,GO:0019814,GO:0005886,GO:0002250,GO:0006955	extracellular space|immunoglobulin complex|plasma membrane|adaptive immune response|immune response											PF07686	V-set	Immunoglobulin V-set domain
A0A075B6K5	Immunoglobulin lambda variable 3-9 OS=Homo sapiens OX=9606 GN=IGLV3-9 PE=3 SV=1	33	3	16	3	115	12.3	7.39	34.21	164.7	92.8	97.9	94.1	70.2	80.3	IGLV3-9	7441	Immunoglobulin lambda variable 3-9	GO:0005615,GO:0019814,GO:0005886,GO:0002250,GO:0006955	extracellular space|immunoglobulin complex|plasma membrane|adaptive immune response|immune response											PF07686	V-set	Immunoglobulin V-set domain
A0A075B6K6	Immunoglobulin lambda variable 4-3 OS=Homo sapiens OX=9606 GN=IGLV4-3 PE=3 SV=1	8	1	1	1	122	13.3	5.71	0							IGLV4-3	7441	Immunoglobulin lambda variable 4-3	GO:0005615,GO:0019814,GO:0005886,GO:0002250,GO:0006955	extracellular space|immunoglobulin complex|plasma membrane|adaptive immune response|immune response											PF07686	V-set	Immunoglobulin V-set domain
A0A075B6Q5	Immunoglobulin heavy variable 3-64 OS=Homo sapiens OX=9606 GN=IGHV3-64 PE=3 SV=1	28	2	2	1	118	12.9	7.85	2.21	28.4	22.5	104.8	122.3	157.8	164.2	IGHV3-64	102723407	Immunoglobulin heavy variable 3-64	GO:0009897,GO:0042571,GO:0003823,GO:0034987,GO:0050853,GO:0006958,GO:0042742,GO:0045087,GO:0006911,GO:0006910,GO:0050871	external side of plasma membrane|immunoglobulin complex, circulating|antigen binding|immunoglobulin receptor binding|B cell receptor signaling pathway|complement activation, classical pathway|defense response to bacterium|innate immune response|phagocytosis, engulfment|phagocytosis, recognition|positive regulation of B cell activation	hsa04064,hsa04020,hsa04072,hsa04151,hsa04145,hsa04640,hsa04613,hsa04650,hsa04662,hsa04664,hsa04666,hsa04672,hsa05202,hsa05171,hsa05169,hsa05130,hsa05135,hsa05150,hsa05152,hsa05146,hsa05140,hsa05143,hsa05310,hsa05322,hsa05323,hsa05320,hsa05330,hsa05340,hsa05414,hsa05416	NF-kappa B signaling pathway|Calcium signaling pathway|Phospholipase D signaling pathway|PI3K-Akt signaling pathway|Phagosome|Hematopoietic cell lineage|Neutrophil extracellular trap formation|Natural killer cell mediated cytotoxicity|B cell receptor signaling pathway|Fc epsilon RI signaling pathway|Fc gamma R-mediated phagocytosis|Intestinal immune network for IgA production|Transcriptional misr…									PF07686	V-set	Immunoglobulin V-set domain
A0A075B6R2	Immunoglobulin heavy variable 4-4 OS=Homo sapiens OX=9606 GN=IGHV4-4 PE=3 SV=2	20	2	18	1	117	12.8	9.6	44.51	299.7	122.6	57.4	51	33.1	36.2	IGHV4-4	102724971	Immunoglobulin heavy variable 4-4	GO:0009897,GO:0042571,GO:0003823,GO:0034987,GO:0050853,GO:0006958,GO:0042742,GO:0045087,GO:0006911,GO:0006910,GO:0050871	external side of plasma membrane|immunoglobulin complex, circulating|antigen binding|immunoglobulin receptor binding|B cell receptor signaling pathway|complement activation, classical pathway|defense response to bacterium|innate immune response|phagocytosis, engulfment|phagocytosis, recognition|positive regulation of B cell activation											PF07686	V-set	Immunoglobulin V-set domain
A0A075B6R9	Probable non-functional immunoglobulin kappa variable 2D-24 OS=Homo sapiens OX=9606 GN=IGKV2D-24 PE=1 SV=1	11	1	1	1	120	13.1	8.87	0							IGKV2D-24	7441	Probable non-functional immunoglobulin kappa variable 2D-24	GO:0005615,GO:0019814,GO:0005886,GO:0002250,GO:0006955	extracellular space|immunoglobulin complex|plasma membrane|adaptive immune response|immune response											PF07686	V-set	Immunoglobulin V-set domain
A0A075B6S5	Immunoglobulin kappa variable 1-27 OS=Homo sapiens OX=9606 GN=IGKV1-27 PE=3 SV=1	15	1	1	1	117	12.7	8.29	0							IGKV1-27	107985528	Immunoglobulin kappa variable 1-27	GO:0005615,GO:0019814,GO:0005886,GO:0002250,GO:0006955	extracellular space|immunoglobulin complex|plasma membrane|adaptive immune response|immune response											PF07686	V-set	Immunoglobulin V-set domain
A0A087WSY4	Immunoglobulin heavy variable 4-30-2 OS=Homo sapiens OX=9606 GN=IGHV4-30-2 PE=3 SV=1	19	2	18	1	118	13	9.67	44.92	113.8	76.6	80.9	80.3	117.7	130.7	IGHV4-30-2	102723407	Immunoglobulin heavy variable 4-30-2	GO:0009897,GO:0042571,GO:0003823,GO:0034987,GO:0050853,GO:0006958,GO:0042742,GO:0045087,GO:0006911,GO:0006910,GO:0050871	external side of plasma membrane|immunoglobulin complex, circulating|antigen binding|immunoglobulin receptor binding|B cell receptor signaling pathway|complement activation, classical pathway|defense response to bacterium|innate immune response|phagocytosis, engulfment|phagocytosis, recognition|positive regulation of B cell activation	hsa04064,hsa04020,hsa04072,hsa04151,hsa04145,hsa04640,hsa04613,hsa04650,hsa04662,hsa04664,hsa04666,hsa04672,hsa05202,hsa05171,hsa05169,hsa05130,hsa05135,hsa05150,hsa05152,hsa05146,hsa05140,hsa05143,hsa05310,hsa05322,hsa05323,hsa05320,hsa05330,hsa05340,hsa05414,hsa05416	NF-kappa B signaling pathway|Calcium signaling pathway|Phospholipase D signaling pathway|PI3K-Akt signaling pathway|Phagosome|Hematopoietic cell lineage|Neutrophil extracellular trap formation|Natural killer cell mediated cytotoxicity|B cell receptor signaling pathway|Fc epsilon RI signaling pathway|Fc gamma R-mediated phagocytosis|Intestinal immune network for IgA production|Transcriptional misr…									PF07686	V-set	Immunoglobulin V-set domain
A0A087WW87	Immunoglobulin kappa variable 2-40 OS=Homo sapiens OX=9606 GN=IGKV2-40 PE=3 SV=2	28	3	16	2	121	13.3	4.61	28.11	139.2	92.9	89.4	73.9	92.5	112	IGKV2-40	107985528	Immunoglobulin kappa variable 2-40	GO:0005615,GO:0019814,GO:0005886,GO:0002250,GO:0006955	extracellular space|immunoglobulin complex|plasma membrane|adaptive immune response|immune response											PF07686	V-set	Immunoglobulin V-set domain
A0A0A0MRZ8	Immunoglobulin kappa variable 3D-11 OS=Homo sapiens OX=9606 GN=IGKV3D-11 PE=3 SV=6	8	1	8	1	115	12.6	5.29	11.02	96.3	63.8	110.4	90.6	113	125.9	IGKV3D-11	7441	Immunoglobulin kappa variable 3D-11	GO:0005615,GO:0019814,GO:0005886,GO:0002250,GO:0006955	extracellular space|immunoglobulin complex|plasma membrane|adaptive immune response|immune response											PF07686	V-set	Immunoglobulin V-set domain
A0A0A0MS14	Immunoglobulin heavy variable 1-45 OS=Homo sapiens OX=9606 GN=IGHV1-45 PE=3 SV=1	30	3	6	3	117	13.5	9.1	10.15	59.1	50.3	60.6	56.6	93.7	279.6	IGHV1-45	102723407	Immunoglobulin heavy variable 1-45	GO:0009897,GO:0042571,GO:0003823,GO:0034987,GO:0050853,GO:0006958,GO:0042742,GO:0045087,GO:0006911,GO:0006910,GO:0050871	external side of plasma membrane|immunoglobulin complex, circulating|antigen binding|immunoglobulin receptor binding|B cell receptor signaling pathway|complement activation, classical pathway|defense response to bacterium|innate immune response|phagocytosis, engulfment|phagocytosis, recognition|positive regulation of B cell activation	hsa04064,hsa04020,hsa04072,hsa04151,hsa04145,hsa04640,hsa04613,hsa04650,hsa04662,hsa04664,hsa04666,hsa04672,hsa05202,hsa05171,hsa05169,hsa05130,hsa05135,hsa05150,hsa05152,hsa05146,hsa05140,hsa05143,hsa05310,hsa05322,hsa05323,hsa05320,hsa05330,hsa05340,hsa05414,hsa05416	NF-kappa B signaling pathway|Calcium signaling pathway|Phospholipase D signaling pathway|PI3K-Akt signaling pathway|Phagosome|Hematopoietic cell lineage|Neutrophil extracellular trap formation|Natural killer cell mediated cytotoxicity|B cell receptor signaling pathway|Fc epsilon RI signaling pathway|Fc gamma R-mediated phagocytosis|Intestinal immune network for IgA production|Transcriptional misr…									PF07686	V-set	Immunoglobulin V-set domain
A0A0A0MS15	Immunoglobulin heavy variable 3-49 OS=Homo sapiens OX=9606 GN=IGHV3-49 PE=3 SV=1	28	3	7	2	119	13	8.62	13.92	91.3	59.5	81.9	48.4	142.9	176	IGHV3-49	102723407	Immunoglobulin heavy variable 3-49	GO:0009897,GO:0042571,GO:0003823,GO:0034987,GO:0050853,GO:0006958,GO:0042742,GO:0045087,GO:0006911,GO:0006910,GO:0050871	external side of plasma membrane|immunoglobulin complex, circulating|antigen binding|immunoglobulin receptor binding|B cell receptor signaling pathway|complement activation, classical pathway|defense response to bacterium|innate immune response|phagocytosis, engulfment|phagocytosis, recognition|positive regulation of B cell activation	hsa04064,hsa04020,hsa04072,hsa04151,hsa04145,hsa04640,hsa04613,hsa04650,hsa04662,hsa04664,hsa04666,hsa04672,hsa05202,hsa05171,hsa05169,hsa05130,hsa05135,hsa05150,hsa05152,hsa05146,hsa05140,hsa05143,hsa05310,hsa05322,hsa05323,hsa05320,hsa05330,hsa05340,hsa05414,hsa05416	NF-kappa B signaling pathway|Calcium signaling pathway|Phospholipase D signaling pathway|PI3K-Akt signaling pathway|Phagosome|Hematopoietic cell lineage|Neutrophil extracellular trap formation|Natural killer cell mediated cytotoxicity|B cell receptor signaling pathway|Fc epsilon RI signaling pathway|Fc gamma R-mediated phagocytosis|Intestinal immune network for IgA production|Transcriptional misr…									PF07686	V-set	Immunoglobulin V-set domain
A0A0B4J1U7	Immunoglobulin heavy variable 6-1 OS=Homo sapiens OX=9606 GN=IGHV6-1 PE=3 SV=1	21	3	14	3	121	13.5	9.2	25.83	134.5	94.9	103.9	129.1	65	72.4	IGHV6-1	102723407	Immunoglobulin heavy variable 6-1	GO:0009897,GO:0042571,GO:0003823,GO:0034987,GO:0050853,GO:0006958,GO:0042742,GO:0045087,GO:0006911,GO:0006910,GO:0050871	external side of plasma membrane|immunoglobulin complex, circulating|antigen binding|immunoglobulin receptor binding|B cell receptor signaling pathway|complement activation, classical pathway|defense response to bacterium|innate immune response|phagocytosis, engulfment|phagocytosis, recognition|positive regulation of B cell activation	hsa04064,hsa04020,hsa04072,hsa04151,hsa04145,hsa04640,hsa04613,hsa04650,hsa04662,hsa04664,hsa04666,hsa04672,hsa05202,hsa05171,hsa05169,hsa05130,hsa05135,hsa05150,hsa05152,hsa05146,hsa05140,hsa05143,hsa05310,hsa05322,hsa05323,hsa05320,hsa05330,hsa05340,hsa05414,hsa05416	NF-kappa B signaling pathway|Calcium signaling pathway|Phospholipase D signaling pathway|PI3K-Akt signaling pathway|Phagosome|Hematopoietic cell lineage|Neutrophil extracellular trap formation|Natural killer cell mediated cytotoxicity|B cell receptor signaling pathway|Fc epsilon RI signaling pathway|Fc gamma R-mediated phagocytosis|Intestinal immune network for IgA production|Transcriptional misr…									PF07686	V-set	Immunoglobulin V-set domain
A0A0B4J1V0	Immunoglobulin heavy variable 3-15 OS=Homo sapiens OX=9606 GN=IGHV3-15 PE=3 SV=1	32	5	14	3	119	12.9	8.62	20.94	109.3	78.7	85.3	101.4	100.4	124.8	IGHV3-15	102724971	Immunoglobulin heavy variable 3-15	GO:0009897,GO:0042571,GO:0003823,GO:0034987,GO:0050853,GO:0006958,GO:0042742,GO:0045087,GO:0006911,GO:0006910,GO:0050871	external side of plasma membrane|immunoglobulin complex, circulating|antigen binding|immunoglobulin receptor binding|B cell receptor signaling pathway|complement activation, classical pathway|defense response to bacterium|innate immune response|phagocytosis, engulfment|phagocytosis, recognition|positive regulation of B cell activation							ENOG502TDDK	O	Immunoglobulin V-Type	Posttranslational modification, protein turnover, chaperones	PF07686	V-set	Immunoglobulin V-set domain
A0A0B4J1V2	Immunoglobulin heavy variable 2-26 OS=Homo sapiens OX=9606 GN=IGHV2-26 PE=3 SV=1	6	1	2	1	119	13.2	8.29	4.6	207.8	78.4	94.3	79.1	67.4	73.1	IGHV2-26	102723407	Immunoglobulin heavy variable 2-26	GO:0009897,GO:0042571,GO:0003823,GO:0034987,GO:0050853,GO:0006958,GO:0042742,GO:0045087,GO:0006911,GO:0006910,GO:0050871	external side of plasma membrane|immunoglobulin complex, circulating|antigen binding|immunoglobulin receptor binding|B cell receptor signaling pathway|complement activation, classical pathway|defense response to bacterium|innate immune response|phagocytosis, engulfment|phagocytosis, recognition|positive regulation of B cell activation	hsa04064,hsa04020,hsa04072,hsa04151,hsa04145,hsa04640,hsa04613,hsa04650,hsa04662,hsa04664,hsa04666,hsa04672,hsa05202,hsa05171,hsa05169,hsa05130,hsa05135,hsa05150,hsa05152,hsa05146,hsa05140,hsa05143,hsa05310,hsa05322,hsa05323,hsa05320,hsa05330,hsa05340,hsa05414,hsa05416	NF-kappa B signaling pathway|Calcium signaling pathway|Phospholipase D signaling pathway|PI3K-Akt signaling pathway|Phagosome|Hematopoietic cell lineage|Neutrophil extracellular trap formation|Natural killer cell mediated cytotoxicity|B cell receptor signaling pathway|Fc epsilon RI signaling pathway|Fc gamma R-mediated phagocytosis|Intestinal immune network for IgA production|Transcriptional misr…									PF07686	V-set	Immunoglobulin V-set domain
A0A0B4J1V6	Immunoglobulin heavy variable 3-73 OS=Homo sapiens OX=9606 GN=IGHV3-73 PE=3 SV=1	35	4	13	2	119	12.8	9.17	19.35	107.8	105.3	94	93.8	95	104.1	IGHV3-73	102723407	Immunoglobulin heavy variable 3-73	GO:0009897,GO:0042571,GO:0003823,GO:0034987,GO:0050853,GO:0006958,GO:0042742,GO:0045087,GO:0006911,GO:0006910,GO:0050871	external side of plasma membrane|immunoglobulin complex, circulating|antigen binding|immunoglobulin receptor binding|B cell receptor signaling pathway|complement activation, classical pathway|defense response to bacterium|innate immune response|phagocytosis, engulfment|phagocytosis, recognition|positive regulation of B cell activation	hsa04064,hsa04020,hsa04072,hsa04151,hsa04145,hsa04640,hsa04613,hsa04650,hsa04662,hsa04664,hsa04666,hsa04672,hsa05202,hsa05171,hsa05169,hsa05130,hsa05135,hsa05150,hsa05152,hsa05146,hsa05140,hsa05143,hsa05310,hsa05322,hsa05323,hsa05320,hsa05330,hsa05340,hsa05414,hsa05416	NF-kappa B signaling pathway|Calcium signaling pathway|Phospholipase D signaling pathway|PI3K-Akt signaling pathway|Phagosome|Hematopoietic cell lineage|Neutrophil extracellular trap formation|Natural killer cell mediated cytotoxicity|B cell receptor signaling pathway|Fc epsilon RI signaling pathway|Fc gamma R-mediated phagocytosis|Intestinal immune network for IgA production|Transcriptional misr…									PF07686	V-set	Immunoglobulin V-set domain
A0A0B4J1V7	Probable non-functional immunoglobulin heavy variable 7-81 OS=Homo sapiens OX=9606 GN=IGHV7-81 PE=1 SV=1	6	1	1	1	117	12.9	7.11	2.44	128	73.8	89.9	74.5	106.4	127.3	IGHV7-81	102723407	Probable non-functional immunoglobulin heavy variable 7-81	GO:0009897,GO:0042571,GO:0003823,GO:0034987,GO:0050853,GO:0006958,GO:0042742,GO:0045087,GO:0006911,GO:0006910,GO:0050871	external side of plasma membrane|immunoglobulin complex, circulating|antigen binding|immunoglobulin receptor binding|B cell receptor signaling pathway|complement activation, classical pathway|defense response to bacterium|innate immune response|phagocytosis, engulfment|phagocytosis, recognition|positive regulation of B cell activation	hsa04064,hsa04020,hsa04072,hsa04151,hsa04145,hsa04640,hsa04613,hsa04650,hsa04662,hsa04664,hsa04666,hsa04672,hsa05202,hsa05171,hsa05169,hsa05130,hsa05135,hsa05150,hsa05152,hsa05146,hsa05140,hsa05143,hsa05310,hsa05322,hsa05323,hsa05320,hsa05330,hsa05340,hsa05414,hsa05416	NF-kappa B signaling pathway|Calcium signaling pathway|Phospholipase D signaling pathway|PI3K-Akt signaling pathway|Phagosome|Hematopoietic cell lineage|Neutrophil extracellular trap formation|Natural killer cell mediated cytotoxicity|B cell receptor signaling pathway|Fc epsilon RI signaling pathway|Fc gamma R-mediated phagocytosis|Intestinal immune network for IgA production|Transcriptional misr…									PF07686	V-set	Immunoglobulin V-set domain
A0A0B4J1X5	Immunoglobulin heavy variable 3-74 OS=Homo sapiens OX=9606 GN=IGHV3-74 PE=3 SV=1	32	3	17	1	117	12.8	8.66	23.87	160	140.5	54.5	45.1	101.9	98	IGHV3-74	102724971	Immunoglobulin heavy variable 3-74	GO:0009897,GO:0042571,GO:0003823,GO:0034987,GO:0050853,GO:0006958,GO:0042742,GO:0045087,GO:0006911,GO:0006910,GO:0050871	external side of plasma membrane|immunoglobulin complex, circulating|antigen binding|immunoglobulin receptor binding|B cell receptor signaling pathway|complement activation, classical pathway|defense response to bacterium|innate immune response|phagocytosis, engulfment|phagocytosis, recognition|positive regulation of B cell activation											PF07686	V-set	Immunoglobulin V-set domain
A0A0B4J1X8	Immunoglobulin heavy variable 3-43 OS=Homo sapiens OX=9606 GN=IGHV3-43 PE=3 SV=1	35	3	8	2	118	13.1	5.41	10.07	97.3	71.9	97.6	103.1	95.1	134.9	IGHV3-43	102723407	Immunoglobulin heavy variable 3-43	GO:0009897,GO:0042571,GO:0003823,GO:0034987,GO:0050853,GO:0006958,GO:0042742,GO:0045087,GO:0006911,GO:0006910,GO:0050871	external side of plasma membrane|immunoglobulin complex, circulating|antigen binding|immunoglobulin receptor binding|B cell receptor signaling pathway|complement activation, classical pathway|defense response to bacterium|innate immune response|phagocytosis, engulfment|phagocytosis, recognition|positive regulation of B cell activation	hsa04064,hsa04020,hsa04072,hsa04151,hsa04145,hsa04640,hsa04613,hsa04650,hsa04662,hsa04664,hsa04666,hsa04672,hsa05202,hsa05171,hsa05169,hsa05130,hsa05135,hsa05150,hsa05152,hsa05146,hsa05140,hsa05143,hsa05310,hsa05322,hsa05323,hsa05320,hsa05330,hsa05340,hsa05414,hsa05416	NF-kappa B signaling pathway|Calcium signaling pathway|Phospholipase D signaling pathway|PI3K-Akt signaling pathway|Phagosome|Hematopoietic cell lineage|Neutrophil extracellular trap formation|Natural killer cell mediated cytotoxicity|B cell receptor signaling pathway|Fc epsilon RI signaling pathway|Fc gamma R-mediated phagocytosis|Intestinal immune network for IgA production|Transcriptional misr…									PF07686	V-set	Immunoglobulin V-set domain
A0A0B4J1Y8	Immunoglobulin lambda variable 9-49 OS=Homo sapiens OX=9606 GN=IGLV9-49 PE=1 SV=1	16	2	6	2	123	13	7.28	3.63	72.4	47.4	132.9	96.9	129	121.4	IGLV9-49	7441	Immunoglobulin lambda variable 9-49	GO:0005615,GO:0019814,GO:0005886,GO:0002250,GO:0006955	extracellular space|immunoglobulin complex|plasma membrane|adaptive immune response|immune response											PF07686	V-set	Immunoglobulin V-set domain
A0A0B4J1Y9	Immunoglobulin heavy variable 3-72 OS=Homo sapiens OX=9606 GN=IGHV3-72 PE=3 SV=1	39	5	14	3	119	13.2	7.85	26.94	91.9	112.8	89.8	79.9	101.1	124.6	IGHV3-72	102723407	Immunoglobulin heavy variable 3-72	GO:0009897,GO:0042571,GO:0003823,GO:0034987,GO:0050853,GO:0006958,GO:0042742,GO:0045087,GO:0006911,GO:0006910,GO:0050871	external side of plasma membrane|immunoglobulin complex, circulating|antigen binding|immunoglobulin receptor binding|B cell receptor signaling pathway|complement activation, classical pathway|defense response to bacterium|innate immune response|phagocytosis, engulfment|phagocytosis, recognition|positive regulation of B cell activation	hsa04064,hsa04020,hsa04072,hsa04151,hsa04145,hsa04640,hsa04613,hsa04650,hsa04662,hsa04664,hsa04666,hsa04672,hsa05202,hsa05171,hsa05169,hsa05130,hsa05135,hsa05150,hsa05152,hsa05146,hsa05140,hsa05143,hsa05310,hsa05322,hsa05323,hsa05320,hsa05330,hsa05340,hsa05414,hsa05416	NF-kappa B signaling pathway|Calcium signaling pathway|Phospholipase D signaling pathway|PI3K-Akt signaling pathway|Phagosome|Hematopoietic cell lineage|Neutrophil extracellular trap formation|Natural killer cell mediated cytotoxicity|B cell receptor signaling pathway|Fc epsilon RI signaling pathway|Fc gamma R-mediated phagocytosis|Intestinal immune network for IgA production|Transcriptional misr…									PF07686	V-set	Immunoglobulin V-set domain
A0A0B4J2D9	Immunoglobulin kappa variable 1D-13 OS=Homo sapiens OX=9606 GN=IGKV1D-13 PE=3 SV=1	14	1	2	1	117	12.6	7.84	5.97	167.3	62.4	43.9	50.5	117.7	158.3	IGKV1D-13	107985528	Immunoglobulin kappa variable 1D-13	GO:0005615,GO:0019814,GO:0005886,GO:0002250,GO:0006955	extracellular space|immunoglobulin complex|plasma membrane|adaptive immune response|immune response											PF07686	V-set	Immunoglobulin V-set domain
A0A0B4J2H0	Immunoglobulin heavy variable 1-69D OS=Homo sapiens OX=9606 GN=IGHV1-69D PE=1 SV=1	26	2	10	1	117	12.7	8.47	16.68	195.1	96.4	126.9	77.9	53.7	50	IGHV1-69D	102724971	Immunoglobulin heavy variable 1-69D	GO:0009897,GO:0042571,GO:0003823,GO:0034987,GO:0050853,GO:0006958,GO:0042742,GO:0045087,GO:0006911,GO:0006910,GO:0050871	external side of plasma membrane|immunoglobulin complex, circulating|antigen binding|immunoglobulin receptor binding|B cell receptor signaling pathway|complement activation, classical pathway|defense response to bacterium|innate immune response|phagocytosis, engulfment|phagocytosis, recognition|positive regulation of B cell activation											PF07686	V-set	Immunoglobulin V-set domain
A0A0C4DH24	Immunoglobulin kappa variable 6-21 OS=Homo sapiens OX=9606 GN=IGKV6-21 PE=3 SV=1	18	2	2	2	114	12.4	7.28	0	115	68.1	108.2	78.8	113.6	116.2	IGKV6-21	7441	Immunoglobulin kappa variable 6-21	GO:0005615,GO:0019814,GO:0005886,GO:0002250,GO:0006955	extracellular space|immunoglobulin complex|plasma membrane|adaptive immune response|immune response											PF07686	V-set	Immunoglobulin V-set domain
A0A0C4DH25	Immunoglobulin kappa variable 3D-20 OS=Homo sapiens OX=9606 GN=IGKV3D-20 PE=3 SV=1	22	2	21	2	116	12.5	4.59	38.77	178.4	99.2	74.1	70.3	81.7	96.4	IGKV3D-20	7441	Immunoglobulin kappa variable 3D-20	GO:0005576,GO:0005615,GO:0019814,GO:0005886,GO:0002250,GO:0006955	extracellular region|extracellular space|immunoglobulin complex|plasma membrane|adaptive immune response|immune response											PF07686	V-set	Immunoglobulin V-set domain
A0A0C4DH29	Immunoglobulin heavy variable 1-3 OS=Homo sapiens OX=9606 GN=IGHV1-3 PE=3 SV=1	22	2	13	1	117	13	9.55	26.45	124.6	94.9	69.9	63.9	119.4	127.2	IGHV1-3	102723407	Immunoglobulin heavy variable 1-3	GO:0009897,GO:0042571,GO:0003823,GO:0034987,GO:0050853,GO:0006958,GO:0042742,GO:0045087,GO:0006911,GO:0006910,GO:0050871	external side of plasma membrane|immunoglobulin complex, circulating|antigen binding|immunoglobulin receptor binding|B cell receptor signaling pathway|complement activation, classical pathway|defense response to bacterium|innate immune response|phagocytosis, engulfment|phagocytosis, recognition|positive regulation of B cell activation	hsa04064,hsa04020,hsa04072,hsa04151,hsa04145,hsa04640,hsa04613,hsa04650,hsa04662,hsa04664,hsa04666,hsa04672,hsa05202,hsa05171,hsa05169,hsa05130,hsa05135,hsa05150,hsa05152,hsa05146,hsa05140,hsa05143,hsa05310,hsa05322,hsa05323,hsa05320,hsa05330,hsa05340,hsa05414,hsa05416	NF-kappa B signaling pathway|Calcium signaling pathway|Phospholipase D signaling pathway|PI3K-Akt signaling pathway|Phagosome|Hematopoietic cell lineage|Neutrophil extracellular trap formation|Natural killer cell mediated cytotoxicity|B cell receptor signaling pathway|Fc epsilon RI signaling pathway|Fc gamma R-mediated phagocytosis|Intestinal immune network for IgA production|Transcriptional misr…									PF07686	V-set	Immunoglobulin V-set domain
A0A0C4DH30	Probable non-functional immunoglobulin heavy variable 3-16 OS=Homo sapiens OX=9606 GN=IGHV3-16 PE=1 SV=1	7	1	1	1	117	13.1	9.73	2.27	171.5	179.5	54	57.5	60.1	77.4	IGHV3-16	107985528	Probable non-functional immunoglobulin heavy variable 3-16	GO:0009897,GO:0042571,GO:0003823,GO:0034987,GO:0050853,GO:0006958,GO:0042742,GO:0045087,GO:0006911,GO:0006910,GO:0050871	external side of plasma membrane|immunoglobulin complex, circulating|antigen binding|immunoglobulin receptor binding|B cell receptor signaling pathway|complement activation, classical pathway|defense response to bacterium|innate immune response|phagocytosis, engulfment|phagocytosis, recognition|positive regulation of B cell activation											PF07686	V-set	Immunoglobulin V-set domain
A0A0C4DH31	Immunoglobulin heavy variable 1-18 OS=Homo sapiens OX=9606 GN=IGHV1-18 PE=3 SV=1	24	2	11	1	117	12.8	8.84	14.35	150.5	68.7	109.2	91.5	80.2	100	IGHV1-18	102723407	Immunoglobulin heavy variable 1-18	GO:0009897,GO:0042571,GO:0003823,GO:0034987,GO:0050853,GO:0006958,GO:0042742,GO:0045087,GO:0006911,GO:0006910,GO:0050871	external side of plasma membrane|immunoglobulin complex, circulating|antigen binding|immunoglobulin receptor binding|B cell receptor signaling pathway|complement activation, classical pathway|defense response to bacterium|innate immune response|phagocytosis, engulfment|phagocytosis, recognition|positive regulation of B cell activation	hsa04064,hsa04020,hsa04072,hsa04151,hsa04145,hsa04640,hsa04613,hsa04650,hsa04662,hsa04664,hsa04666,hsa04672,hsa05202,hsa05171,hsa05169,hsa05130,hsa05135,hsa05150,hsa05152,hsa05146,hsa05140,hsa05143,hsa05310,hsa05322,hsa05323,hsa05320,hsa05330,hsa05340,hsa05414,hsa05416	NF-kappa B signaling pathway|Calcium signaling pathway|Phospholipase D signaling pathway|PI3K-Akt signaling pathway|Phagosome|Hematopoietic cell lineage|Neutrophil extracellular trap formation|Natural killer cell mediated cytotoxicity|B cell receptor signaling pathway|Fc epsilon RI signaling pathway|Fc gamma R-mediated phagocytosis|Intestinal immune network for IgA production|Transcriptional misr…									PF07686	V-set	Immunoglobulin V-set domain
A0A0C4DH32	Immunoglobulin heavy variable 3-20 OS=Homo sapiens OX=9606 GN=IGHV3-20 PE=3 SV=2	19	2	6	1	117	12.7	7.87	10.29	112.5	92	122.9	108.4	69.4	94.8	IGHV3-20	102724971	Immunoglobulin heavy variable 3-20	GO:0009897,GO:0042571,GO:0003823,GO:0034987,GO:0050853,GO:0006958,GO:0042742,GO:0045087,GO:0006911,GO:0006910,GO:0050871	external side of plasma membrane|immunoglobulin complex, circulating|antigen binding|immunoglobulin receptor binding|B cell receptor signaling pathway|complement activation, classical pathway|defense response to bacterium|innate immune response|phagocytosis, engulfment|phagocytosis, recognition|positive regulation of B cell activation											PF07686	V-set	Immunoglobulin V-set domain
A0A0C4DH33	Immunoglobulin heavy variable 1-24 OS=Homo sapiens OX=9606 GN=IGHV1-24 PE=3 SV=1	34	2	4	2	117	12.8	5.16	10.83	273.3	41.9	162.4	62.3	23.4	36.5	IGHV1-24	102723407	Immunoglobulin heavy variable 1-24	GO:0009897,GO:0042571,GO:0003823,GO:0034987,GO:0050853,GO:0006958,GO:0042742,GO:0045087,GO:0006911,GO:0006910,GO:0050871	external side of plasma membrane|immunoglobulin complex, circulating|antigen binding|immunoglobulin receptor binding|B cell receptor signaling pathway|complement activation, classical pathway|defense response to bacterium|innate immune response|phagocytosis, engulfment|phagocytosis, recognition|positive regulation of B cell activation	hsa04064,hsa04020,hsa04072,hsa04151,hsa04145,hsa04640,hsa04613,hsa04650,hsa04662,hsa04664,hsa04666,hsa04672,hsa05202,hsa05171,hsa05169,hsa05130,hsa05135,hsa05150,hsa05152,hsa05146,hsa05140,hsa05143,hsa05310,hsa05322,hsa05323,hsa05320,hsa05330,hsa05340,hsa05414,hsa05416	NF-kappa B signaling pathway|Calcium signaling pathway|Phospholipase D signaling pathway|PI3K-Akt signaling pathway|Phagosome|Hematopoietic cell lineage|Neutrophil extracellular trap formation|Natural killer cell mediated cytotoxicity|B cell receptor signaling pathway|Fc epsilon RI signaling pathway|Fc gamma R-mediated phagocytosis|Intestinal immune network for IgA production|Transcriptional misr…									PF07686	V-set	Immunoglobulin V-set domain
A0A0C4DH34	Immunoglobulin heavy variable 4-28 OS=Homo sapiens OX=9606 GN=IGHV4-28 PE=3 SV=1	8	1	10	1	117	13.1	9.29	15.66	142.2	103.6	90.7	81.9	77.2	104.5	IGHV4-28	102723407	Immunoglobulin heavy variable 4-28	GO:0009897,GO:0042571,GO:0003823,GO:0034987,GO:0050853,GO:0006958,GO:0042742,GO:0045087,GO:0006911,GO:0006910,GO:0050871	external side of plasma membrane|immunoglobulin complex, circulating|antigen binding|immunoglobulin receptor binding|B cell receptor signaling pathway|complement activation, classical pathway|defense response to bacterium|innate immune response|phagocytosis, engulfment|phagocytosis, recognition|positive regulation of B cell activation	hsa04064,hsa04020,hsa04072,hsa04151,hsa04145,hsa04640,hsa04613,hsa04650,hsa04662,hsa04664,hsa04666,hsa04672,hsa05202,hsa05171,hsa05169,hsa05130,hsa05135,hsa05150,hsa05152,hsa05146,hsa05140,hsa05143,hsa05310,hsa05322,hsa05323,hsa05320,hsa05330,hsa05340,hsa05414,hsa05416	NF-kappa B signaling pathway|Calcium signaling pathway|Phospholipase D signaling pathway|PI3K-Akt signaling pathway|Phagosome|Hematopoietic cell lineage|Neutrophil extracellular trap formation|Natural killer cell mediated cytotoxicity|B cell receptor signaling pathway|Fc epsilon RI signaling pathway|Fc gamma R-mediated phagocytosis|Intestinal immune network for IgA production|Transcriptional misr…									PF07686	V-set	Immunoglobulin V-set domain
A0A0C4DH35	Probable non-functional immunoglobulin heavy variable 3-35 OS=Homo sapiens OX=9606 GN=IGHV3-35 PE=1 SV=1	16	2	8	2	117	12.8	7.88	11.35	90.4	73.7	166.3	91	82.8	95.8	IGHV3-35	107985528	Probable non-functional immunoglobulin heavy variable 3-35	GO:0009897,GO:0042571,GO:0003823,GO:0034987,GO:0050853,GO:0006958,GO:0042742,GO:0045087,GO:0006911,GO:0006910,GO:0050871	external side of plasma membrane|immunoglobulin complex, circulating|antigen binding|immunoglobulin receptor binding|B cell receptor signaling pathway|complement activation, classical pathway|defense response to bacterium|innate immune response|phagocytosis, engulfment|phagocytosis, recognition|positive regulation of B cell activation											PF07686	V-set	Immunoglobulin V-set domain
A0A0C4DH36	Probable non-functional immunoglobulin heavy variable 3-38 OS=Homo sapiens OX=9606 GN=IGHV3-38 PE=1 SV=1	9	1	3	1	116	12.8	9.25	5.16	128.2	118	121.2	74.1	77.8	80.9	IGHV3-38	102723407	Probable non-functional immunoglobulin heavy variable 3-38	GO:0009897,GO:0042571,GO:0003823,GO:0034987,GO:0050853,GO:0006958,GO:0042742,GO:0045087,GO:0006911,GO:0006910,GO:0050871	external side of plasma membrane|immunoglobulin complex, circulating|antigen binding|immunoglobulin receptor binding|B cell receptor signaling pathway|complement activation, classical pathway|defense response to bacterium|innate immune response|phagocytosis, engulfment|phagocytosis, recognition|positive regulation of B cell activation	hsa04064,hsa04020,hsa04072,hsa04151,hsa04145,hsa04640,hsa04613,hsa04650,hsa04662,hsa04664,hsa04666,hsa04672,hsa05202,hsa05171,hsa05169,hsa05130,hsa05135,hsa05150,hsa05152,hsa05146,hsa05140,hsa05143,hsa05310,hsa05322,hsa05323,hsa05320,hsa05330,hsa05340,hsa05414,hsa05416	NF-kappa B signaling pathway|Calcium signaling pathway|Phospholipase D signaling pathway|PI3K-Akt signaling pathway|Phagosome|Hematopoietic cell lineage|Neutrophil extracellular trap formation|Natural killer cell mediated cytotoxicity|B cell receptor signaling pathway|Fc epsilon RI signaling pathway|Fc gamma R-mediated phagocytosis|Intestinal immune network for IgA production|Transcriptional misr…									PF07686	V-set	Immunoglobulin V-set domain
A0A0C4DH38	Immunoglobulin heavy variable 5-51 OS=Homo sapiens OX=9606 GN=IGHV5-51 PE=3 SV=1	47	4	32	4	117	12.7	8.27	73.18	179.6	85.6	88.5	72.7	81.7	91.9	IGHV5-51	102723407	Immunoglobulin heavy variable 5-51	GO:0009897,GO:0042571,GO:0003823,GO:0034987,GO:0050853,GO:0006958,GO:0042742,GO:0045087,GO:0006911,GO:0006910,GO:0050871	external side of plasma membrane|immunoglobulin complex, circulating|antigen binding|immunoglobulin receptor binding|B cell receptor signaling pathway|complement activation, classical pathway|defense response to bacterium|innate immune response|phagocytosis, engulfment|phagocytosis, recognition|positive regulation of B cell activation	hsa04064,hsa04020,hsa04072,hsa04151,hsa04145,hsa04640,hsa04613,hsa04650,hsa04662,hsa04664,hsa04666,hsa04672,hsa05202,hsa05171,hsa05169,hsa05130,hsa05135,hsa05150,hsa05152,hsa05146,hsa05140,hsa05143,hsa05310,hsa05322,hsa05323,hsa05320,hsa05330,hsa05340,hsa05414,hsa05416	NF-kappa B signaling pathway|Calcium signaling pathway|Phospholipase D signaling pathway|PI3K-Akt signaling pathway|Phagosome|Hematopoietic cell lineage|Neutrophil extracellular trap formation|Natural killer cell mediated cytotoxicity|B cell receptor signaling pathway|Fc epsilon RI signaling pathway|Fc gamma R-mediated phagocytosis|Intestinal immune network for IgA production|Transcriptional misr…									PF07686	V-set	Immunoglobulin V-set domain
A0A0C4DH39	Immunoglobulin heavy variable 1-58 OS=Homo sapiens OX=9606 GN=IGHV1-58 PE=3 SV=1	13	1	2	1	117	13	9.25	6.74	167	68.8	86.6	73.9	71.7	132	IGHV1-58	102723407	Immunoglobulin heavy variable 1-58	GO:0009897,GO:0042571,GO:0003823,GO:0034987,GO:0050853,GO:0006958,GO:0042742,GO:0045087,GO:0006911,GO:0006910,GO:0050871	external side of plasma membrane|immunoglobulin complex, circulating|antigen binding|immunoglobulin receptor binding|B cell receptor signaling pathway|complement activation, classical pathway|defense response to bacterium|innate immune response|phagocytosis, engulfment|phagocytosis, recognition|positive regulation of B cell activation	hsa04064,hsa04020,hsa04072,hsa04151,hsa04145,hsa04640,hsa04613,hsa04650,hsa04662,hsa04664,hsa04666,hsa04672,hsa05202,hsa05171,hsa05169,hsa05130,hsa05135,hsa05150,hsa05152,hsa05146,hsa05140,hsa05143,hsa05310,hsa05322,hsa05323,hsa05320,hsa05330,hsa05340,hsa05414,hsa05416	NF-kappa B signaling pathway|Calcium signaling pathway|Phospholipase D signaling pathway|PI3K-Akt signaling pathway|Phagosome|Hematopoietic cell lineage|Neutrophil extracellular trap formation|Natural killer cell mediated cytotoxicity|B cell receptor signaling pathway|Fc epsilon RI signaling pathway|Fc gamma R-mediated phagocytosis|Intestinal immune network for IgA production|Transcriptional misr…									PF07686	V-set	Immunoglobulin V-set domain
A0A0C4DH43	Immunoglobulin heavy variable 2-70D OS=Homo sapiens OX=9606 GN=IGHV2-70D PE=3 SV=1	30	3	6	1	119	13.3	8.29	15.06	37.5	33.5	45.8	37.8	196.7	248.7	IGHV2-70D	102723407	Immunoglobulin heavy variable 2-70D	GO:0009897,GO:0042571,GO:0003823,GO:0034987,GO:0050853,GO:0006958,GO:0042742,GO:0045087,GO:0006911,GO:0006910,GO:0050871	external side of plasma membrane|immunoglobulin complex, circulating|antigen binding|immunoglobulin receptor binding|B cell receptor signaling pathway|complement activation, classical pathway|defense response to bacterium|innate immune response|phagocytosis, engulfment|phagocytosis, recognition|positive regulation of B cell activation	hsa04064,hsa04020,hsa04072,hsa04151,hsa04145,hsa04640,hsa04613,hsa04650,hsa04662,hsa04664,hsa04666,hsa04672,hsa05202,hsa05171,hsa05169,hsa05130,hsa05135,hsa05150,hsa05152,hsa05146,hsa05140,hsa05143,hsa05310,hsa05322,hsa05323,hsa05320,hsa05330,hsa05340,hsa05414,hsa05416	NF-kappa B signaling pathway|Calcium signaling pathway|Phospholipase D signaling pathway|PI3K-Akt signaling pathway|Phagosome|Hematopoietic cell lineage|Neutrophil extracellular trap formation|Natural killer cell mediated cytotoxicity|B cell receptor signaling pathway|Fc epsilon RI signaling pathway|Fc gamma R-mediated phagocytosis|Intestinal immune network for IgA production|Transcriptional misr…									PF07686	V-set	Immunoglobulin V-set domain
A0A0C4DH55	Immunoglobulin kappa variable 3D-7 OS=Homo sapiens OX=9606 GN=IGKV3D-7 PE=3 SV=5	18	1	2	1	119	13.1	5.94	0	344.2	109.5	33.1	41.2	33.9	38.1	IGKV3D-7	29802	Immunoglobulin kappa variable 3D-7	GO:0005615,GO:0019814,GO:0005886,GO:0002250,GO:0006955	extracellular space|immunoglobulin complex|plasma membrane|adaptive immune response|immune response											PF07686	V-set	Immunoglobulin V-set domain
A0A0C4DH67	Immunoglobulin kappa variable 1-8 OS=Homo sapiens OX=9606 GN=IGKV1-8 PE=3 SV=1	13	1	2	1	115	12.5	9.01	5.41	134.2	116.8	98.4	90.5	78	82.1	IGKV1-8	107985528	Immunoglobulin kappa variable 1-8	GO:0005615,GO:0019814,GO:0005886,GO:0002250,GO:0006955	extracellular space|immunoglobulin complex|plasma membrane|adaptive immune response|immune response											PF07686	V-set	Immunoglobulin V-set domain
A0A0C4DH72	Immunoglobulin kappa variable 1-6 OS=Homo sapiens OX=9606 GN=IGKV1-6 PE=3 SV=1	10	1	2	1	117	12.7	8.29	0	161.4	66.2	88.8	86.9	76.1	120.6	IGKV1-6	107985528	Immunoglobulin kappa variable 1-6	GO:0005615,GO:0019814,GO:0005886,GO:0002250,GO:0006955	extracellular space|immunoglobulin complex|plasma membrane|adaptive immune response|immune response											PF07686	V-set	Immunoglobulin V-set domain
A0A0G2JS06	Immunoglobulin lambda variable 5-39 OS=Homo sapiens OX=9606 GN=IGLV5-39 PE=3 SV=1	20	3	4	3	123	13.4	8.63	2.19	86.1	91.1	69.4	57.9	91.5	204	IGLV5-39	7441	Immunoglobulin lambda variable 5-39	GO:0005615,GO:0019814,GO:0005886,GO:0002250,GO:0006955	extracellular space|immunoglobulin complex|plasma membrane|adaptive immune response|immune response											PF07686	V-set	Immunoglobulin V-set domain
A0A0J9YX35	Immunoglobulin heavy variable 3-64D OS=Homo sapiens OX=9606 GN=IGHV3-64D PE=3 SV=1	38	3	5	2	117	12.8	7.85	9.14	137.2	76	81	86.6	96.2	122.9	IGHV3-64D	102723407	Immunoglobulin heavy variable 3-64D	GO:0009897,GO:0042571,GO:0003823,GO:0034987,GO:0050853,GO:0006958,GO:0042742,GO:0045087,GO:0006911,GO:0006910,GO:0050871	external side of plasma membrane|immunoglobulin complex, circulating|antigen binding|immunoglobulin receptor binding|B cell receptor signaling pathway|complement activation, classical pathway|defense response to bacterium|innate immune response|phagocytosis, engulfment|phagocytosis, recognition|positive regulation of B cell activation	hsa04064,hsa04020,hsa04072,hsa04151,hsa04145,hsa04640,hsa04613,hsa04650,hsa04662,hsa04664,hsa04666,hsa04672,hsa05202,hsa05171,hsa05169,hsa05130,hsa05135,hsa05150,hsa05152,hsa05146,hsa05140,hsa05143,hsa05310,hsa05322,hsa05323,hsa05320,hsa05330,hsa05340,hsa05414,hsa05416	NF-kappa B signaling pathway|Calcium signaling pathway|Phospholipase D signaling pathway|PI3K-Akt signaling pathway|Phagosome|Hematopoietic cell lineage|Neutrophil extracellular trap formation|Natural killer cell mediated cytotoxicity|B cell receptor signaling pathway|Fc epsilon RI signaling pathway|Fc gamma R-mediated phagocytosis|Intestinal immune network for IgA production|Transcriptional misr…									PF07686	V-set	Immunoglobulin V-set domain
A0A1B0GUS4	Ubiquitin-conjugating enzyme E2 L5 OS=Homo sapiens OX=9606 GN=UBE2L5 PE=2 SV=1	6	1	1	1	154	17.9	7.84	0							UBE2L5	171222	Ubiquitin-conjugating enzyme E2 L5	GO:0005634,GO:0000151,GO:0005524,GO:0016874,GO:0061631,GO:0031625,GO:0070979,GO:0000209,GO:0006511	nucleus|ubiquitin ligase complex|ATP binding|ligase activity|ubiquitin conjugating enzyme activity|ubiquitin protein ligase binding|protein K11-linked ubiquitination|protein polyubiquitination|ubiquitin-dependent protein catabolic process			KOG0422	[O]	Ubiquitin-protein ligase	Posttranslational modification, protein turnover, chaperones					PF00179	UQ_con	Ubiquitin-conjugating enzyme
A0M8Q6	Immunoglobulin lambda constant 7 OS=Homo sapiens OX=9606 GN=IGLC7 PE=1 SV=3	70	7	114	2	106	11.2	8.29	258.59	74.3	48.8	182.4	114.1	79.2	101.2	IGLC7	100423062	Immunoglobulin lambda constant 7	GO:0009897,GO:0005576,GO:0042571,GO:0005886,GO:0003823,GO:0034987,GO:0050853,GO:0006958,GO:0042742,GO:0045087,GO:0006911,GO:0006910,GO:0050871	external side of plasma membrane|extracellular region|immunoglobulin complex, circulating|plasma membrane|antigen binding|immunoglobulin receptor binding|B cell receptor signaling pathway|complement activation, classical pathway|defense response to bacterium|innate immune response|phagocytosis, engulfment|phagocytosis, recognition|positive regulation of B cell activation											PF07654	C1-set	Immunoglobulin C1-set domain
A1IGU5	Rho guanine nucleotide exchange factor 37 OS=Homo sapiens OX=9606 GN=ARHGEF37 PE=2 SV=2	2	1	1	1	675	76.2	6.93	0	67.4	159.4	133.7	123.1	70.5	45.9	ARHGEF37	389337	Rho guanine nucleotide exchange factor 37	GO:0005737,GO:0005085	cytoplasm|guanyl-nucleotide exchange factor activity			KOG3519	[T]	Invasion-inducing protein TIAM1/CDC24 and related RhoGEF GTPases	Signal transduction mechanisms	KOG3519	I	Rho guanyl-nucleotide exchange factor activity	Lipid transport and metabolism	PF00018	SH3_1	SH3 domain
A1L4H1	Soluble scavenger receptor cysteine-rich domain-containing protein SSC5D OS=Homo sapiens OX=9606 GN=SSC5D PE=1 SV=3	5	6	7	6	1573	165.6	6.13	7.78	97.2	90.9	91.6	100.8	88.2	131.2	SSC5D	284297	Soluble scavenger receptor cysteine-rich domain-containing protein SSC5D	GO:0062023,GO:0005737,GO:0031012,GO:0005615,GO:0016020,GO:0050840,GO:0001968,GO:0043236,GO:0005044,GO:0006952,GO:0050829,GO:0050830,GO:0042494,GO:0045087,GO:0032717	collagen-containing extracellular matrix|cytoplasm|extracellular matrix|extracellular space|membrane|extracellular matrix binding|fibronectin binding|laminin binding|scavenger receptor activity|defense response|defense response to Gram-negative bacterium|defense response to Gram-positive bacterium|detection of bacterial lipoprotein|innate immune response|negative regulation of interleukin-8 produ…							ENOG502SECN	S	detection of bacterial lipoprotein	Function unknown	PF00530	SRCR	Scavenger receptor cysteine-rich domain
A6NMY6	Putative annexin A2-like protein OS=Homo sapiens OX=9606 GN=ANXA2P2 PE=5 SV=2	8	2	2	2	339	38.6	6.95	0	136.6	103.7	99.1	58.3	115.3	87	ANXA2P2	302	Putative annexin A2-like protein	GO:0005604,GO:0005737,GO:0070062,GO:0005615,GO:0042470,GO:0005634,GO:0005886,GO:0031982,GO:0005262,GO:0005509,GO:0005544,GO:0008092,GO:0005546,GO:0001786,GO:0019834,GO:0002020,GO:0046790	basement membrane|cytoplasm|extracellular exosome|extracellular space|melanosome|nucleus|plasma membrane|vesicle|calcium channel activity|calcium ion binding|calcium-dependent phospholipid binding|cytoskeletal protein binding|phosphatidylinositol-4,5-bisphosphate binding|phosphatidylserine binding|phospholipase A2 inhibitor activity|protease binding|virion binding	hsa05132	Salmonella infection	KOG0819	[U]	Annexin	Intracellular trafficking, secretion, and vesicular transport					PF00191	Annexin	Annexin
A6QL63	Ankyrin repeat and BTB/POZ domain-containing protein BTBD11 OS=Homo sapiens OX=9606 GN=BTBD11 PE=2 SV=3	1	1	1	1	1104	120.8	6.83	0	43	15.8	45.4	46		449.8	BTBD11	121551	Ankyrin repeat and BTB/POZ domain-containing protein BTBD11	GO:0016021,GO:0046982,GO:0060395	integral component of membrane|protein heterodimerization activity|SMAD protein signal transduction							ENOG502QSQY	S	ubiquitin protein ligase binding	Function unknown	PF00651	BTB	BTB/POZ domain
A8K2U0	Alpha-2-macroglobulin-like protein 1 OS=Homo sapiens OX=9606 GN=A2ML1 PE=1 SV=3	1	1	1	1	1454	161	5.73	0	194.2	56.1	76.8	58	155.9	59	A2ML1	144568	Alpha-2-macroglobulin-like protein 1	GO:0070062,GO:0005615,GO:0004866,GO:0030414,GO:0002020,GO:0004867,GO:0052548	extracellular exosome|extracellular space|endopeptidase inhibitor activity|peptidase inhibitor activity|protease binding|serine-type endopeptidase inhibitor activity|regulation of endopeptidase activity			KOG1366	[O]	Alpha-macroglobulin	Posttranslational modification, protein turnover, chaperones	KOG1366	J	endopeptidase inhibitor activity	Translation, ribosomal structure and biogenesis	PF00207	A2M	Alpha-2-macroglobulin family
O00151	PDZ and LIM domain protein 1 OS=Homo sapiens OX=9606 GN=PDLIM1 PE=1 SV=4	12	3	3	3	329	36	7.02	0	215.1	75.2	69.5	84.2	74	82	PDLIM1	9124	PDZ and LIM domain protein 1	GO:0005912,GO:0005737,GO:0005856,GO:0031941,GO:0005925,GO:0001725,GO:0005667,GO:0030018,GO:0003779,GO:0098641,GO:0046872,GO:0051371,GO:0003713,GO:0030036,GO:0030950,GO:0010761,GO:0007507,GO:0030011,GO:0061061,GO:0006357,GO:0001666,GO:0006979,GO:0043149	adherens junction|cytoplasm|cytoskeleton|filamentous actin|focal adhesion|stress fiber|transcription regulator complex|Z disc|actin binding|cadherin binding involved in cell-cell adhesion|metal ion binding|muscle alpha-actinin binding|transcription coactivator activity|actin cytoskeleton organization|establishment or maintenance of actin cytoskeleton polarity|fibroblast migration|heart developmen…			KOG1703	[TZ]	Adaptor protein Enigma and related PDZ-LIM proteins	Signal transduction mechanisms |Cytoskeleton	KOG1703	O	actinin binding	Posttranslational modification, protein turnover, chaperones	PF00412	LIM	LIM domain
O00187	Mannan-binding lectin serine protease 2 OS=Homo sapiens OX=9606 GN=MASP2 PE=1 SV=4	19	10	20	10	686	75.7	5.63	32.28	76.4	83.7	88.7	97.5	117.6	136.1	MASP2	10747	Mannan-binding lectin serine protease 2	GO:0070062,GO:0005576,GO:0005615,GO:0005509,GO:0048306,GO:0001855,GO:0042802,GO:0008233,GO:0004252,GO:0006958,GO:0001867	extracellular exosome|extracellular region|extracellular space|calcium ion binding|calcium-dependent protein binding|complement component C4b binding|identical protein binding|peptidase activity|serine-type endopeptidase activity|complement activation, classical pathway|complement activation, lectin pathway	hsa04610,hsa05171,hsa05150	Complement and coagulation cascades|Coronavirus disease - COVID-19|Staphylococcus aureus infection	KOG3627	[E]	Trypsin	Amino acid transport and metabolism	KOG3627	O	serine-type endopeptidase activity	Posttranslational modification, protein turnover, chaperones	PF00084	Sushi	Sushi repeat (SCR repeat)
O00241	Signal-regulatory protein beta-1 OS=Homo sapiens OX=9606 GN=SIRPB1 PE=1 SV=5	9	3	4	1	398	43.2	6.52	9.93	112.8	80.4	86.6	114	92.5	113.6	SIRPB1	10326	Signal-regulatory protein beta-1	GO:0009986,GO:0005887,GO:0005886,GO:0030667,GO:0007166,GO:0050766,GO:0050870,GO:0007165	cell surface|integral component of plasma membrane|plasma membrane|secretory granule membrane|cell surface receptor signaling pathway|positive regulation of phagocytosis|positive regulation of T cell activation|signal transduction	hsa04380	Osteoclast differentiation					ENOG502S1XD	S	SH3 domain binding	Function unknown	PF07654	C1-set	Immunoglobulin C1-set domain
O00299	Chloride intracellular channel protein 1 OS=Homo sapiens OX=9606 GN=CLIC1 PE=1 SV=4	7	2	2	2	241	26.9	5.17	4.13	174.9	80.8	79.5	63.8	87.2	113.7	CLIC1	1192	Chloride intracellular channel protein 1	GO:0072562,GO:0005903,GO:0034707,GO:0005737,GO:0070062,GO:0005615,GO:0016020,GO:0005739,GO:0005635,GO:0031965,GO:0005634,GO:0048471,GO:0005886,GO:0031982,GO:0045296,GO:0005254,GO:0005244,GO:0006821,GO:0006749,GO:0070527,GO:0045669,GO:0051726,GO:0034765,GO:0051881,GO:0007165	blood microparticle|brush border|chloride channel complex|cytoplasm|extracellular exosome|extracellular space|membrane|mitochondrion|nuclear envelope|nuclear membrane|nucleus|perinuclear region of cytoplasm|plasma membrane|vesicle|cadherin binding|chloride channel activity|voltage-gated ion channel activity|chloride transport|glutathione metabolic process|platelet aggregation|positive regulation …			KOG1422	[P]	Intracellular Cl- channel CLIC, contains GST domain	Inorganic ion transport and metabolism	KOG1422	O	chloride channel activity	Posttranslational modification, protein turnover, chaperones	PF13409	GST_N_2	Glutathione S-transferase, N-terminal domain
O00391	Sulfhydryl oxidase 1 OS=Homo sapiens OX=9606 GN=QSOX1 PE=1 SV=3	5	4	5	4	747	82.5	8.92	6.96	92.8	107.7	96	89.3	110.5	103.6	QSOX1	5768	Sulfhydryl oxidase 1	GO:0005788,GO:0070062,GO:0005576,GO:0005615,GO:0005794,GO:0000139,GO:0030173,GO:0045171,GO:0043231,GO:0031093,GO:0035580,GO:1904724,GO:0071949,GO:0016971,GO:0003756,GO:0085029,GO:0016242,GO:0006457	endoplasmic reticulum lumen|extracellular exosome|extracellular region|extracellular space|Golgi apparatus|Golgi membrane|integral component of Golgi membrane|intercellular bridge|intracellular membrane-bounded organelle|platelet alpha granule lumen|specific granule lumen|tertiary granule lumen|FAD binding|flavin-linked sulfhydryl oxidase activity|protein disulfide isomerase activity|extracellula…			KOG1731	[D]	FAD-dependent sulfhydryl oxidase/quiescin and related proteins	Cell cycle control, cell division, chromosome partitioning	KOG1731	O	thiol oxidase activity	Posttranslational modification, protein turnover, chaperones	PF00085	Thioredoxin	Thioredoxin
O00461	Golgi integral membrane protein 4 OS=Homo sapiens OX=9606 GN=GOLIM4 PE=1 SV=1	2	1	1	1	696	81.8	4.77	2.54							GOLIM4	27333	Golgi integral membrane protein 4	GO:0005801,GO:0030139,GO:0010008,GO:0005794,GO:0032580,GO:0005796,GO:0000139,GO:0016021,GO:0016020,GO:0030133	cis-Golgi network|endocytic vesicle|endosome membrane|Golgi apparatus|Golgi cisterna membrane|Golgi lumen|Golgi membrane|integral component of membrane|membrane|transport vesicle							ENOG502R4Q5	S	Golgi integral membrane protein	Function unknown
O00533	Neural cell adhesion molecule L1-like protein OS=Homo sapiens OX=9606 GN=CHL1 PE=1 SV=4	11	12	19	12	1208	135	5.76	21.8	81.6	79.1	96.8	100.4	116.9	125.1	CHL1	10752	Neural cell adhesion molecule L1-like protein	GO:0070062,GO:0016021,GO:0005886,GO:0007411,GO:0031103,GO:0007155,GO:0007165	extracellular exosome|integral component of membrane|plasma membrane|axon guidance|axon regeneration|cell adhesion|signal transduction			KOG3513	[T]	Neural cell adhesion molecule L1	Signal transduction mechanisms	KOG3513	S	cell adhesion	Function unknown	PF00041	fn3	Fibronectin type III domain
O00592	Podocalyxin OS=Homo sapiens OX=9606 GN=PODXL PE=1 SV=2	8	4	5	4	558	58.6	5.49	11.17	82.5	105.4	95.9	90.4	110.8	114.9	PODXL	5420	Podocalyxin	GO:0016324,GO:0034451,GO:0005737,GO:0070062,GO:0005615,GO:0030175,GO:0005887,GO:0043231,GO:0030027,GO:0045121,GO:0031528,GO:0005730,GO:0005886,GO:0001726,GO:0036057,GO:0007155,GO:0016477,GO:0072175,GO:0072015,GO:0007162,GO:0022408,GO:0030335,GO:0033634,GO:0032534	apical plasma membrane|centriolar satellite|cytoplasm|extracellular exosome|extracellular space|filopodium|integral component of plasma membrane|intracellular membrane-bounded organelle|lamellipodium|membrane raft|microvillus membrane|nucleolus|plasma membrane|ruffle|slit diaphragm|cell adhesion|cell migration|epithelial tube formation|glomerular visceral epithelial cell development|negative regu…	hsa05132	Salmonella infection					ENOG502S2JU	S	positive regulation of cell-cell adhesion mediated by integrin	Function unknown	PF06365	CD34_antigen	CD34/Podocalyxin family
O14672	Disintegrin and metalloproteinase domain-containing protein 10 OS=Homo sapiens OX=9606 GN=ADAM10 PE=1 SV=1	2	1	1	1	748	84.1	7.77	0							ADAM10	102	Disintegrin and metalloproteinase domain-containing protein 10	GO:0005912,GO:0030424,GO:0009986,GO:0030136,GO:0005737,GO:0043197,GO:0005788,GO:0070062,GO:0005925,GO:0098978,GO:0005794,GO:0000139,GO:0005798,GO:0016021,GO:0043231,GO:0016020,GO:0043025,GO:0005634,GO:0097038,GO:0005886,GO:0046930,GO:0014069,GO:0045211,GO:0035579,GO:0097060,GO:0008021,GO:0070821,GO:0097197,GO:0005802,GO:0004175,GO:0005178,GO:0046872,GO:0004222,GO:1902945,GO:0008237,GO:0042803,GO:…	adherens junction|axon|cell surface|clathrin-coated vesicle|cytoplasm|dendritic spine|endoplasmic reticulum lumen|extracellular exosome|focal adhesion|glutamatergic synapse|Golgi apparatus|Golgi membrane|Golgi-associated vesicle|integral component of membrane|intracellular membrane-bounded organelle|membrane|neuronal cell body|nucleus|perinuclear endoplasmic reticulum|plasma membrane|pore complex…	hsa05120,hsa05010	Epithelial cell signaling in Helicobacter pylori infection|Alzheimer disease	KOG3658	[W]	Tumor necrosis factor-alpha-converting enzyme (TACE/ADAM17) and related metalloproteases	Extracellular structures	KOG3658	S	membrane protein ectodomain proteolysis	Function unknown	PF00200	Disintegrin	Disintegrin
O14786	Neuropilin-1 OS=Homo sapiens OX=9606 GN=NRP1 PE=1 SV=3	10	7	9	7	923	103.1	5.88	17.38	118.4	92.6	102	94.9	90.7	101.5	NRP1	8829	Neuropilin-1	GO:0030424,GO:0009986,GO:0031410,GO:0005829,GO:0005769,GO:0005615,GO:0005925,GO:0098978,GO:0030426,GO:0099055,GO:0031966,GO:0005883,GO:0043005,GO:0043025,GO:0005886,GO:0043235,GO:0002116,GO:0097443,GO:0015026,GO:0019955,GO:0019838,GO:0005096,GO:0008201,GO:0046872,GO:0019901,GO:0017154,GO:0038085,GO:0005021,GO:0031532,GO:0001525,GO:0060978,GO:0009887,GO:0048844,GO:0048846,GO:0007411,GO:0007413,GO:…	axon|cell surface|cytoplasmic vesicle|cytosol|early endosome|extracellular space|focal adhesion|glutamatergic synapse|growth cone|integral component of postsynaptic membrane|mitochondrial membrane|neurofilament|neuron projection|neuronal cell body|plasma membrane|receptor complex|semaphorin receptor complex|sorting endosome|coreceptor activity|cytokine binding|growth factor binding|GTPase activat…	hsa04360,hsa05166,hsa05171	Axon guidance|Human T-cell leukemia virus 1 infection|Coronavirus disease - COVID-19					ENOG502QUEH	M	otic placode development	Cell wall/membrane/envelope biogenesis	PF00431	CUB	CUB domain
O14791	Apolipoprotein L1 OS=Homo sapiens OX=9606 GN=APOL1 PE=1 SV=5	29	19	62	19	398	43.9	5.81	110.37	107.7	129	93.5	88.1	94.8	86.9	APOL1	8542	Apolipoprotein L1	GO:0072562,GO:0005788,GO:0005576,GO:0005615,GO:0034364,GO:0031224,GO:0034361,GO:0005254,GO:0008289,GO:1902476,GO:0008203,GO:0051838,GO:0045087,GO:0006869,GO:0042157	blood microparticle|endoplasmic reticulum lumen|extracellular region|extracellular space|high-density lipoprotein particle|intrinsic component of membrane|very-low-density lipoprotein particle|chloride channel activity|lipid binding|chloride transmembrane transport|cholesterol metabolic process|cytolysis by host of symbiont cells|innate immune response|lipid transport|lipoprotein metabolic process	hsa05143	African trypanosomiasis					ENOG502RZGU	S	Apolipoprotein	Function unknown	PF05461	ApoL	Apolipoprotein L
O15031	Plexin-B2 OS=Homo sapiens OX=9606 GN=PLXNB2 PE=1 SV=3	3	3	3	3	1838	205	6.24	4.58	95.8	71.9	99.8	99.9	116.9	115.7	PLXNB2	23654	Plexin-B2	GO:0009986,GO:0070062,GO:0005887,GO:0002116,GO:0017154,GO:0007420,GO:1904861,GO:0007156,GO:0007162,GO:0001843,GO:0007405,GO:0050772,GO:0010976,GO:0045727,GO:0030334,GO:0008360,GO:0043087,GO:2001222,GO:0001932,GO:0071526,GO:1902287	cell surface|extracellular exosome|integral component of plasma membrane|semaphorin receptor complex|semaphorin receptor activity|brain development|excitatory synapse assembly|homophilic cell adhesion via plasma membrane adhesion molecules|negative regulation of cell adhesion|neural tube closure|neuroblast proliferation|positive regulation of axonogenesis|positive regulation of neuron projection …	hsa04360	Axon guidance	KOG3610	[T]	Plexins (functional semaphorin receptors)	Signal transduction mechanisms	KOG3610	S	semaphorin-plexin signaling pathway	Function unknown	PF01403	Sema	Sema domain
O15204	ADAM DEC1 OS=Homo sapiens OX=9606 GN=ADAMDEC1 PE=1 SV=2	11	4	5	4	470	52.7	7.34	4.26	74.2	88.1	142	89	104.9	101.8	ADAMDEC1	27299	ADAM DEC1	GO:0062023,GO:0005576,GO:0004222,GO:0008270,GO:0006955,GO:0007162	collagen-containing extracellular matrix|extracellular region|metalloendopeptidase activity|zinc ion binding|immune response|negative regulation of cell adhesion			KOG3607	[O]	Meltrins, fertilins and related Zn-dependent metalloproteinases of the ADAMs family	Posttranslational modification, protein turnover, chaperones	KOG3607	L	metalloendopeptidase activity	Replication, recombination and repair	PF01421	Reprolysin	Reprolysin (M12B) family zinc metalloprotease
O15389	Sialic acid-binding Ig-like lectin 5 OS=Homo sapiens OX=9606 GN=SIGLEC5 PE=1 SV=1	2	1	1	1	551	60.7	7.27	0							SIGLEC5	8778	Sialic acid-binding Ig-like lectin 5	GO:0101003,GO:0016021,GO:0005886,GO:0030667,GO:0070821,GO:0030246,GO:0033691,GO:0007155	ficolin-1-rich granule membrane|integral component of membrane|plasma membrane|secretory granule membrane|tertiary granule membrane|carbohydrate binding|sialic acid binding|cell adhesion							ENOG502S41V	S	carbohydrate binding	Function unknown	PF07686	V-set	Immunoglobulin V-set domain
O15394	Neural cell adhesion molecule 2 OS=Homo sapiens OX=9606 GN=NCAM2 PE=1 SV=2	3	3	3	3	837	93	5.6	2.48	86.3	91.9	102.6	99.5	110.7	109	NCAM2	4685	Neural cell adhesion molecule 2	GO:0030424,GO:0016021,GO:0043005,GO:0016604,GO:0005886,GO:0042802,GO:0007413,GO:0007158,GO:0007608	axon|integral component of membrane|neuron projection|nuclear body|plasma membrane|identical protein binding|axonal fasciculation|neuron cell-cell adhesion|sensory perception of smell	hsa04514,hsa05020	Cell adhesion molecules|Prion disease	KOG3510	[T]	FOG: Immunoglobulin C-2 Type/fibronectin type III domains	Signal transduction mechanisms	KOG3510	S	cell adhesion	Function unknown	PF00041	fn3	Fibronectin type III domain
O15511	Actin-related protein 2/3 complex subunit 5 OS=Homo sapiens OX=9606 GN=ARPC5 PE=1 SV=3	17	2	4	2	151	16.3	5.67	9.15	151.4	118.7	119.9	58.1	67	84.9	ARPC5	10092	Actin-related protein 2/3 complex subunit 5	GO:0015629,GO:0005885,GO:0005737,GO:0005829,GO:0005768,GO:0070062,GO:0005576,GO:1904813,GO:0005925,GO:0030426,GO:0030027,GO:0005634,GO:0034774,GO:0035861,GO:0003779,GO:0005200,GO:0030036,GO:0051639,GO:0034314,GO:0016477,GO:0097581,GO:0030011,GO:0061842,GO:0021769,GO:0014909	actin cytoskeleton|Arp2/3 protein complex|cytoplasm|cytosol|endosome|extracellular exosome|extracellular region|ficolin-1-rich granule lumen|focal adhesion|growth cone|lamellipodium|nucleus|secretory granule lumen|site of double-strand break|actin binding|structural constituent of cytoskeleton|actin cytoskeleton organization|actin filament network formation|Arp2/3 complex-mediated actin nucleatio…	hsa04144,hsa04530,hsa04810,hsa04666,hsa05130,hsa05132,hsa05131,hsa05135,hsa05100	Endocytosis|Tight junction|Regulation of actin cytoskeleton|Fc gamma R-mediated phagocytosis|Pathogenic Escherichia coli infection|Salmonella infection|Shigellosis|Yersinia infection|Bacterial invasion of epithelial cells	KOG3380	[Z]	Actin-related protein Arp2/3 complex, subunit ARPC5	Cytoskeleton	KOG3380	O	Arp2/3 complex-mediated actin nucleation	Posttranslational modification, protein turnover, chaperones	PF04699	P16-Arc	ARP2/3 complex 16 kDa subunit (p16-Arc)
O43157	Plexin-B1 OS=Homo sapiens OX=9606 GN=PLXNB1 PE=1 SV=3	0	1	1	1	2135	232.2	5.49	1.82							PLXNB1	5364	Plexin-B1	GO:0005576,GO:0005887,GO:0005886,GO:0002116,GO:0032794,GO:0005096,GO:0017154,GO:0030215,GO:0038023,GO:0004888,GO:0016477,GO:1904862,GO:0035556,GO:0007162,GO:0033689,GO:0048812,GO:0043931,GO:0050772,GO:0043547,GO:0014068,GO:0030334,GO:0008360,GO:0051493,GO:0043087,GO:0071526,GO:1902287,GO:1900220,GO:0007165	extracellular region|integral component of plasma membrane|plasma membrane|semaphorin receptor complex|GTPase activating protein binding|GTPase activator activity|semaphorin receptor activity|semaphorin receptor binding|signaling receptor activity|transmembrane signaling receptor activity|cell migration|inhibitory synapse assembly|intracellular signal transduction|negative regulation of cell adhe…	hsa04360	Axon guidance	KOG3610	[T]	Plexins (functional semaphorin receptors)	Signal transduction mechanisms	KOG3610	S	semaphorin-plexin signaling pathway	Function unknown	PF01403	Sema	Sema domain
O43175	D-3-phosphoglycerate dehydrogenase OS=Homo sapiens OX=9606 GN=PHGDH PE=1 SV=4	2	1	1	1	533	56.6	6.71	2.11	116.7	138.5	96.5	86.6	67	94.6	PHGDH	26227	D-3-phosphoglycerate dehydrogenase	GO:0005829,GO:0070062,GO:0009055,GO:0030060,GO:0051287,GO:0004617,GO:0007420,GO:0070314,GO:0009448,GO:0021782,GO:0006541,GO:0006544,GO:0006564,GO:0021915,GO:0031175,GO:0010468,GO:0021510,GO:0019530,GO:0006566	cytosol|extracellular exosome|electron transfer activity|L-malate dehydrogenase activity|NAD binding|phosphoglycerate dehydrogenase activity|brain development|G1 to G0 transition|gamma-aminobutyric acid metabolic process|glial cell development|glutamine metabolic process|glycine metabolic process|L-serine biosynthetic process|neural tube development|neuron projection development|regulation of gen…	hsa00260,hsa00270	Glycine, serine and threonine metabolism|Cysteine and methionine metabolism	KOG0068	[E]	D-3-phosphoglycerate dehydrogenase, D-isomer-specific 2-hydroxy acid dehydrogenase superfamily	Amino acid transport and metabolism	KOG0068	E	phosphoglycerate dehydrogenase activity	Amino acid transport and metabolism	PF00389	2-Hacid_dh	D-isomer specific 2-hydroxyacid dehydrogenase, catalytic domain
O43493	Trans-Golgi network integral membrane protein 2 OS=Homo sapiens OX=9606 GN=TGOLN2 PE=1 SV=4	14	5	8	5	437	45.9	5.63	16.28	66.3	74.6	104.2	114.5	113.9	126.5	TGOLN2	10618	Trans-Golgi network integral membrane protein 2	GO:0030669,GO:0005788,GO:0005768,GO:0005794,GO:0016021,GO:0005654,GO:0005886,GO:0005802,GO:0030140,GO:0030133	clathrin-coated endocytic vesicle membrane|endoplasmic reticulum lumen|endosome|Golgi apparatus|integral component of membrane|nucleoplasm|plasma membrane|trans-Golgi network|trans-Golgi network transport vesicle|transport vesicle							ENOG502S6YU	S	Golgi to endosome transport	Function unknown	PF17818	KCT2	Keratinocyte-associated gene product
O43497	Voltage-dependent T-type calcium channel subunit alpha-1G OS=Homo sapiens OX=9606 GN=CACNA1G PE=1 SV=3	1	1	1	1	2377	262.3	6.6	0							CACNA1G	8913	Voltage-dependent T-type calcium channel subunit alpha-1G	GO:0005737,GO:0043005,GO:0005886,GO:0045202,GO:0005891,GO:0001518,GO:0008332,GO:0097110,GO:0086056,GO:0086059,GO:0005248,GO:0086016,GO:0086027,GO:0070509,GO:0070588,GO:0086002,GO:0007268,GO:0086010,GO:0086045,GO:0086046,GO:0019228,GO:0045956,GO:0060371,GO:0086091,GO:0034765,GO:0042391,GO:0010045,GO:0086015,GO:0086018,GO:0003163	cytoplasm|neuron projection|plasma membrane|synapse|voltage-gated calcium channel complex|voltage-gated sodium channel complex|low voltage-gated calcium channel activity|scaffold protein binding|voltage-gated calcium channel activity involved in AV node cell action potential|voltage-gated calcium channel activity involved SA node cell action potential|voltage-gated sodium channel activity|AV node…	hsa04010,hsa04020,hsa04929,hsa04925,hsa04927,hsa04713,hsa04930,hsa04934	MAPK signaling pathway|Calcium signaling pathway|GnRH secretion|Aldosterone synthesis and secretion|Cortisol synthesis and secretion|Circadian entrainment|Type II diabetes mellitus|Cushing syndrome	KOG2302	[PT]	T-type voltage-gated Ca2+ channel, pore-forming alpha1I subunit	Inorganic ion transport and metabolism |Signal transduction mechanisms	KOG2302	C	low voltage-gated calcium channel activity	Energy production and conversion	PF00520	Ion_trans	Ion transport protein
O43505	Beta-1,4-glucuronyltransferase 1 OS=Homo sapiens OX=9606 GN=B4GAT1 PE=1 SV=1	6	2	2	2	415	47.1	7.2	0	89.7	111.4	88.8	85.4	105.7	119	B4GAT1	11041	Beta-1,4-glucuronyltransferase 1	GO:0070062,GO:0005794,GO:0000139,GO:0030173,GO:0015020,GO:0046872,GO:0008532,GO:0018146,GO:0035269	extracellular exosome|Golgi apparatus|Golgi membrane|integral component of Golgi membrane|glucuronosyltransferase activity|metal ion binding|N-acetyllactosaminide beta-1,3-N-acetylglucosaminyltransferase activity|keratan sulfate biosynthetic process|protein O-linked mannosylation	hsa00515	Mannose type O-glycan biosynthesis	KOG3765	[G]	Predicted glycosyltransferase	Carbohydrate transport and metabolism	KOG3765	A	protein O-linked glycosylation	RNA processing and modification	PF13896	Glyco_transf_49	Glycosyl-transferase for dystroglycan
O43707	Alpha-actinin-4 OS=Homo sapiens OX=9606 GN=ACTN4 PE=1 SV=2	1	1	1	1	911	104.8	5.44	0							ACTN4	81	Alpha-actinin-4	GO:0005737,GO:0005856,GO:0005829,GO:0070062,GO:0005576,GO:0005615,GO:0005925,GO:0016604,GO:0005634,GO:0048471,GO:0031093,GO:0032991,GO:0031143,GO:1990904,GO:0003779,GO:0051015,GO:0005509,GO:0031490,GO:0005178,GO:0016922,GO:0030374,GO:0001882,GO:0042803,GO:0042974,GO:0003723,GO:0000977,GO:0003713,GO:0044325,GO:1900025,GO:0035357,GO:0030335,GO:0051272,GO:1901224,GO:0032417,GO:0015031,GO:0042981,GO:…	cytoplasm|cytoskeleton|cytosol|extracellular exosome|extracellular region|extracellular space|focal adhesion|nuclear body|nucleus|perinuclear region of cytoplasm|platelet alpha granule lumen|protein-containing complex|pseudopodium|ribonucleoprotein complex|actin binding|actin filament binding|calcium ion binding|chromatin DNA binding|integrin binding|nuclear receptor binding|nuclear receptor coac…	hsa04510,hsa04520,hsa04530,hsa04810,hsa04670,hsa05203,hsa05131,hsa05146,hsa05322	Focal adhesion|Adherens junction|Tight junction|Regulation of actin cytoskeleton|Leukocyte transendothelial migration|Viral carcinogenesis|Shigellosis|Amoebiasis|Systemic lupus erythematosus	KOG0035	[Z]	Ca2+-binding actin-bundling protein (actinin), alpha chain (EF-Hand protein superfamily)	Cytoskeleton	KOG0035	Z	actin binding	Cytoskeleton	PF00307	CH	Calponin homology (CH) domain
O43852	Calumenin OS=Homo sapiens OX=9606 GN=CALU PE=1 SV=2	12	3	3	3	315	37.1	4.64	2.01	100.9	96.6	116.3	100.8	91.5	93.9	CALU	813	Calumenin	GO:0005783,GO:0005788,GO:0005789,GO:0005576,GO:0005794,GO:0042470,GO:0016020,GO:0033018,GO:0005509	endoplasmic reticulum|endoplasmic reticulum lumen|endoplasmic reticulum membrane|extracellular region|Golgi apparatus|melanosome|membrane|sarcoplasmic reticulum lumen|calcium ion binding			KOG4223	[TU]	Reticulocalbin, calumenin, DNA supercoiling factor, and related Ca2+-binding proteins of the CREC family (EF-Hand protein superfamily)	Signal transduction mechanisms |Intracellular trafficking, secretion, and vesicular transport	KOG4223	L	calcium ion binding	Replication, recombination and repair	PF13833	EF-hand_8	EF-hand domain pair
O43866	CD5 antigen-like OS=Homo sapiens OX=9606 GN=CD5L PE=1 SV=1	58	18	95	18	347	38.1	5.47	198.57	139.3	145.3	64.7	69.8	90.2	90.7	CD5L	922	CD5 antigen-like	GO:0072562,GO:0009986,GO:0005737,GO:0005576,GO:0005615,GO:0005886,GO:0005044,GO:0004252,GO:0006915,GO:0006968,GO:0002376,GO:0006954,GO:1903661,GO:0030449,GO:0031638	blood microparticle|cell surface|cytoplasm|extracellular region|extracellular space|plasma membrane|scavenger receptor activity|serine-type endopeptidase activity|apoptotic process|cellular defense response|immune system process|inflammatory response|positive regulation of complement-dependent cytotoxicity|regulation of complement activation|zymogen activation							ENOG502SHID	S	scavenger receptor activity	Function unknown	PF00530	SRCR	Scavenger receptor cysteine-rich domain
O60234	Glia maturation factor gamma OS=Homo sapiens OX=9606 GN=GMFG PE=1 SV=1	9	1	1	1	142	16.8	5.26	2.68							GMFG	9535	Glia maturation factor gamma	GO:0005576,GO:1904813,GO:0034774,GO:0003779,GO:0071933,GO:0008047,GO:0008083,GO:0004860,GO:0071846,GO:0034316,GO:0006468,GO:2000249	extracellular region|ficolin-1-rich granule lumen|secretory granule lumen|actin binding|Arp2/3 complex binding|enzyme activator activity|growth factor activity|protein kinase inhibitor activity|actin filament debranching|negative regulation of Arp2/3 complex-mediated actin nucleation|protein phosphorylation|regulation of actin cytoskeleton reorganization			KOG1736	[W]	Glia maturation factor beta	Extracellular structures	KOG1736	J	Arp2/3 complex binding	Translation, ribosomal structure and biogenesis	PF00241	Cofilin_ADF	Cofilin/tropomyosin-type actin-binding protein
O60279	Sushi domain-containing protein 5 OS=Homo sapiens OX=9606 GN=SUSD5 PE=1 SV=3	1	1	1	1	629	68	4.91	0	72.4	83	107.5	102.2	115.2	119.7	SUSD5	26032	Sushi domain-containing protein 5	GO:0016021,GO:0005540,GO:0007155,GO:0007219	integral component of membrane|hyaluronic acid binding|cell adhesion|Notch signaling pathway							ENOG502QQ3P	S	Extracellular link domain	Function unknown	PF00193	Xlink	Extracellular link domain
O60462	Neuropilin-2 OS=Homo sapiens OX=9606 GN=NRP2 PE=1 SV=3	2	2	2	2	931	104.8	5.17	1.6	110.6	114.3	78.9	83.1	107.5	105.6	NRP2	8828	Neuropilin-2	GO:0030424,GO:0005576,GO:0098978,GO:0016021,GO:0099055,GO:0016020,GO:0005886,GO:0002116,GO:0019955,GO:0019838,GO:0008201,GO:0042802,GO:0046872,GO:0017154,GO:0038023,GO:0005021,GO:0001525,GO:0048846,GO:0007411,GO:0007155,GO:1990830,GO:1904835,GO:0021612,GO:1903375,GO:0021828,GO:0050919,GO:0021675,GO:1901166,GO:0003148,GO:0010595,GO:0001938,GO:0099175,GO:1902285,GO:0097374,GO:0061549,GO:0097490,GO:…	axon|extracellular region|glutamatergic synapse|integral component of membrane|integral component of postsynaptic membrane|membrane|plasma membrane|semaphorin receptor complex|cytokine binding|growth factor binding|heparin binding|identical protein binding|metal ion binding|semaphorin receptor activity|signaling receptor activity|vascular endothelial growth factor-activated receptor activity|angi…							ENOG502QVB7	P	sympathetic neuron projection guidance	Inorganic ion transport and metabolism	PF00431	CUB	CUB domain
O75083	WD repeat-containing protein 1 OS=Homo sapiens OX=9606 GN=WDR1 PE=1 SV=4	3	2	2	2	606	66.2	6.65	3.86	142.7	85	90.7	76.2	98.7	106.7	WDR1	9948	WD repeat-containing protein 1	GO:0030054,GO:0042995,GO:0005911,GO:0030864,GO:0005829,GO:0070062,GO:0005576,GO:0005886,GO:0002102,GO:0051015,GO:0030042,GO:0030043,GO:0043297,GO:0030865,GO:0042247,GO:0040011,GO:0045199,GO:0002446,GO:1990266,GO:0030220,GO:0030836,GO:0030834,GO:0008360,GO:0048713,GO:0060307,GO:0045214,GO:0007605	cell junction|cell projection|cell-cell junction|cortical actin cytoskeleton|cytosol|extracellular exosome|extracellular region|plasma membrane|podosome|actin filament binding|actin filament depolymerization|actin filament fragmentation|apical junction assembly|cortical cytoskeleton organization|establishment of planar polarity of follicular epithelium|locomotion|maintenance of epithelial cell ap…			KOG0318	[Z]	WD40 repeat stress protein/actin interacting protein	Cytoskeleton	KOG0318	K	positive regulation of actin filament depolymerization	Transcription	PF00400	WD40	WD domain, G-beta repeat
O75144	ICOS ligand OS=Homo sapiens OX=9606 GN=ICOSLG PE=1 SV=2	9	2	2	2	302	33.3	5.31	5.37	123.3	116.3	103.2	72.1	109.2	76	ICOSLG	102723996	ICOS ligand	GO:0036464,GO:0009897,GO:0070062,GO:0016021,GO:0005886,GO:0042802,GO:0005102,GO:0002250,GO:0042113,GO:0006952,GO:0006972,GO:0042104,GO:0001817,GO:0007165,GO:0042110,GO:0050852	cytoplasmic ribonucleoprotein granule|external side of plasma membrane|extracellular exosome|integral component of membrane|plasma membrane|identical protein binding|signaling receptor binding|adaptive immune response|B cell activation|defense response|hyperosmotic response|positive regulation of activated T cell proliferation|regulation of cytokine production|signal transduction|T cell activatio…	hsa04514,hsa04672	Cell adhesion molecules|Intestinal immune network for IgA production					ENOG502SQ2A	S	positive regulation of activated T cell proliferation	Function unknown	PF07686	V-set	Immunoglobulin V-set domain
O75223	Gamma-glutamylcyclotransferase OS=Homo sapiens OX=9606 GN=GGCT PE=1 SV=1	4	1	1	1	188	21	5.14	1.72	210.6	73.7	61.9	69.6	107.1	77.1	GGCT	79017	Gamma-glutamylcyclotransferase	GO:0005829,GO:0070062,GO:0003839,GO:0042803,GO:0001836	cytosol|extracellular exosome|gamma-glutamylcyclotransferase activity|protein homodimerization activity|release of cytochrome c from mitochondria	hsa00480	Glutathione metabolism	KOG4059	[S]	Uncharacterized conserved protein	Function unknown	KOG4059	S	gamma-glutamylcyclotransferase activity	Function unknown	PF13772	AIG2_2	AIG2-like family
O75368	SH3 domain-binding glutamic acid-rich-like protein OS=Homo sapiens OX=9606 GN=SH3BGRL PE=1 SV=1	17	2	2	2	114	12.8	5.25	2.09	237.6	71.8	67.5	71.8	66.8	84.5	SH3BGRL	6451	SH3 domain-binding glutamic acid-rich-like protein	GO:0005737,GO:0070062,GO:0005615,GO:0005634,GO:0017124	cytoplasm|extracellular exosome|extracellular space|nucleus|SH3 domain binding			KOG4023	[S]	Uncharacterized conserved protein	Function unknown	KOG4023	O	SH3 domain binding	Posttranslational modification, protein turnover, chaperones	PF04908	SH3BGR	SH3-binding, glutamic acid-rich protein
O75369	Filamin-B OS=Homo sapiens OX=9606 GN=FLNB PE=1 SV=2	1	3	5	1	2602	278	5.73	6.02	102.6	101.3	111.1	77.4	93.5	114.2	FLNB	2317	Filamin-B	GO:0015629,GO:0005903,GO:0005938,GO:0005737,GO:0005829,GO:0070062,GO:0005925,GO:0016021,GO:0043005,GO:0043025,GO:0005634,GO:0045335,GO:0005886,GO:0001725,GO:0030018,GO:0003779,GO:0051015,GO:0045296,GO:0042802,GO:0003723,GO:0030036,GO:0071346,GO:0003382,GO:0003334,GO:0007165,GO:0007519	actin cytoskeleton|brush border|cell cortex|cytoplasm|cytosol|extracellular exosome|focal adhesion|integral component of membrane|neuron projection|neuronal cell body|nucleus|phagocytic vesicle|plasma membrane|stress fiber|Z disc|actin binding|actin filament binding|cadherin binding|identical protein binding|RNA binding|actin cytoskeleton organization|cellular response to interferon-gamma|epithel…	hsa04010,hsa04510,hsa05205,hsa05132	MAPK signaling pathway|Focal adhesion|Proteoglycans in cancer|Salmonella infection	KOG0518	[Z]	Actin-binding cytoskeleton protein, filamin	Cytoskeleton	KOG0518	Z	regulation of membrane repolarization during atrial cardiac muscle cell action potential	Cytoskeleton	PF00307	CH	Calponin homology (CH) domain
O75382	Tripartite motif-containing protein 3 OS=Homo sapiens OX=9606 GN=TRIM3 PE=1 SV=2	2	1	2	1	744	80.8	7.83	0	52.7	71.9	80.1	81.7	138.7	174.8	TRIM3	10612	Tripartite motif-containing protein 3	GO:0005737,GO:0030425,GO:0005769,GO:0005794,GO:0042802,GO:0008022,GO:0061630,GO:0008270,GO:0007399,GO:0043161,GO:0000209,GO:0015031	cytoplasm|dendrite|early endosome|Golgi apparatus|identical protein binding|protein C-terminus binding|ubiquitin protein ligase activity|zinc ion binding|nervous system development|proteasome-mediated ubiquitin-dependent protein catabolic process|protein polyubiquitination|protein transport			KOG2177	[O]	Predicted E3 ubiquitin ligase	Posttranslational modification, protein turnover, chaperones	KOG2177	O	zinc ion binding	Posttranslational modification, protein turnover, chaperones	PF00630	Filamin	Filamin/ABP280 repeat
O75443	Alpha-tectorin OS=Homo sapiens OX=9606 GN=TECTA PE=1 SV=3	0	1	2	1	2155	239.4	5.4	1.83	115.4	75.8	109.8	86.2	104.3	108.5	TECTA	7007	Alpha-tectorin	GO:0031225,GO:0062023,GO:0070062,GO:0005576,GO:0005886,GO:0005201,GO:0007160,GO:0007605	anchored component of membrane|collagen-containing extracellular matrix|extracellular exosome|extracellular region|plasma membrane|extracellular matrix structural constituent|cell-matrix adhesion|sensory perception of sound			KOG1216	[WV]	von Willebrand factor and related coagulation proteins	Extracellular structures |Defense mechanisms	KOG1216	O	sensory perception of sound	Posttranslational modification, protein turnover, chaperones	PF00094	VWD	von Willebrand factor type D domain
O75448	Mediator of RNA polymerase II transcription subunit 24 OS=Homo sapiens OX=9606 GN=MED24 PE=1 SV=1	1	1	1	1	989	110.2	6.95	0	62.4	92	83.6	88.4	125.8	147.8	MED24	9862	Mediator of RNA polymerase II transcription subunit 24	GO:0016592,GO:0005654,GO:0005634,GO:0000151,GO:0004402,GO:0030374,GO:0044877,GO:0046966,GO:0003713,GO:0003712,GO:0061630,GO:0042809,GO:0060261,GO:0045893	mediator complex|nucleoplasm|nucleus|ubiquitin ligase complex|histone acetyltransferase activity|nuclear receptor coactivator activity|protein-containing complex binding|thyroid hormone receptor binding|transcription coactivator activity|transcription coregulator activity|ubiquitin protein ligase activity|vitamin D receptor binding|positive regulation of transcription initiation from RNA polymera…	hsa04919	Thyroid hormone signaling pathway					ENOG502QPJD	S	transcription, DNA-templated	Function unknown	PF11277	Med24_N	Mediator complex subunit 24 N-terminal
O75534	Cold shock domain-containing protein E1 OS=Homo sapiens OX=9606 GN=CSDE1 PE=1 SV=2	2	1	4	1	798	88.8	6.25	0	105.6	105.4	116.5	95.8	86.3	90.4	CSDE1	7812	Cold shock domain-containing protein E1	GO:0070937,GO:0010494,GO:0005829,GO:0005794,GO:0000932,GO:0005886,GO:0003723,GO:0035613,GO:0075522,GO:0008584,GO:0070966,GO:0006446,GO:0034063	CRD-mediated mRNA stability complex|cytoplasmic stress granule|cytosol|Golgi apparatus|P-body|plasma membrane|RNA binding|RNA stem-loop binding|IRES-dependent viral translational initiation|male gonad development|nuclear-transcribed mRNA catabolic process, no-go decay|regulation of translational initiation|stress granule assembly							ENOG502QSJ1	S	nuclear-transcribed mRNA catabolic process, no-go decay	Function unknown	PF00313	CSD	'Cold-shock' DNA-binding domain
O75608	Acyl-protein thioesterase 1 OS=Homo sapiens OX=9606 GN=LYPLA1 PE=1 SV=1	3	1	1	1	230	24.7	6.77	0	225.6	64.4	62.3	62.4	80.9	104.3	LYPLA1	10434	Acyl-protein thioesterase 1	GO:0005737,GO:0005829,GO:0005783,GO:0070062,GO:0031965,GO:0005886,GO:0052689,GO:0016298,GO:0004622,GO:0008474,GO:0004620,GO:0006631,GO:0042997,GO:0002084	cytoplasm|cytosol|endoplasmic reticulum|extracellular exosome|nuclear membrane|plasma membrane|carboxylic ester hydrolase activity|lipase activity|lysophospholipase activity|palmitoyl-(protein) hydrolase activity|phospholipase activity|fatty acid metabolic process|negative regulation of Golgi to plasma membrane protein transport|protein depalmitoylation	hsa00564,hsa05231	Glycerophospholipid metabolism|Choline metabolism in cancer	KOG2112	[I]	Lysophospholipase	Lipid transport and metabolism	KOG2112	J	acyl-protein thioesterase	Translation, ribosomal structure and biogenesis	PF02230	Abhydrolase_2	Phospholipase/Carboxylesterase
O75636	Ficolin-3 OS=Homo sapiens OX=9606 GN=FCN3 PE=1 SV=2	35	10	34	10	299	32.9	6.67	68.98	92.3	93.9	92.7	85.5	105.9	129.7	FCN3	8547	Ficolin-3	GO:0072562,GO:0005581,GO:0062023,GO:0005576,GO:0005615,GO:0003823,GO:0030246,GO:0046872,GO:0006956,GO:0001867,GO:0051607,GO:1902679,GO:0046597,GO:0043654	blood microparticle|collagen trimer|collagen-containing extracellular matrix|extracellular region|extracellular space|antigen binding|carbohydrate binding|metal ion binding|complement activation|complement activation, lectin pathway|defense response to virus|negative regulation of RNA biosynthetic process|negative regulation of viral entry into host cell|recognition of apoptotic cell			KOG2579	[R]	Ficolin and related extracellular proteins	General function prediction only	KOG2579	M	signaling receptor binding	Cell wall/membrane/envelope biogenesis	PF00147	Fibrinogen_C	Fibrinogen beta and gamma chains, C-terminal globular domain
O75882	Attractin OS=Homo sapiens OX=9606 GN=ATRN PE=1 SV=2	26	33	91	33	1429	158.4	7.31	171.25	93.3	113.7	96.5	88.1	111.7	96.6	ATRN	8455	Attractin	GO:0005604,GO:0005737,GO:0070062,GO:0005615,GO:0005887,GO:0005886,GO:0030246,GO:0038023,GO:0009887,GO:0016477,GO:0021549,GO:0006954,GO:0042552,GO:0043473,GO:0040014,GO:0006979,GO:0034446,GO:0009888	basement membrane|cytoplasm|extracellular exosome|extracellular space|integral component of plasma membrane|plasma membrane|carbohydrate binding|signaling receptor activity|animal organ morphogenesis|cell migration|cerebellum development|inflammatory response|myelination|pigmentation|regulation of multicellular organism growth|response to oxidative stress|substrate adhesion-dependent cell spreadi…			KOG1388	[TV]	Attractin and platelet-activating factor acetylhydrolase	Signal transduction mechanisms |Defense mechanisms	KOG1388	O	platelet-activating factor acetyltransferase activity	Posttranslational modification, protein turnover, chaperones	PF00059	Lectin_C	Lectin C-type domain
O76061	Stanniocalcin-2 OS=Homo sapiens OX=9606 GN=STC2 PE=1 SV=1	3	1	1	1	302	33.2	7.3	2.27	127.8	60.2	101.5	107.3	98.5	104.6	STC2	8614	Stanniocalcin-2	GO:0005783,GO:0005788,GO:0005615,GO:0048471,GO:0019899,GO:0020037,GO:0005179,GO:0042803,GO:0006874,GO:0071456,GO:0046697,GO:0007566,GO:0010629,GO:0046885,GO:0043434,GO:0033280	endoplasmic reticulum|endoplasmic reticulum lumen|extracellular space|perinuclear region of cytoplasm|enzyme binding|heme binding|hormone activity|protein homodimerization activity|cellular calcium ion homeostasis|cellular response to hypoxia|decidualization|embryo implantation|negative regulation of gene expression|regulation of hormone biosynthetic process|response to peptide hormone|response t…							ENOG502QU7E	S	Stanniocalcin	Function unknown	PF03298	Stanniocalcin	Stanniocalcin family
O94874	E3 UFM1-protein ligase 1 OS=Homo sapiens OX=9606 GN=UFL1 PE=1 SV=2	2	1	1	1	794	89.5	6.79	0	89.8	46.2	68.4	93.2	126.3	176.1	UFL1	23376	E3 UFM1-protein ligase 1	GO:0005737,GO:0005829,GO:0005783,GO:0005789,GO:0016020,GO:0043005,GO:0005634,GO:0032991,GO:0035861,GO:0019901,GO:0061666,GO:0071568,GO:0006974,GO:0006281,GO:0030218,GO:0060218,GO:0016570,GO:0043066,GO:1903895,GO:0032088,GO:0031397,GO:0001649,GO:0010508,GO:0008284,GO:0060252,GO:1990592,GO:0071569,GO:0043122,GO:0050727,GO:0033146,GO:0032434,GO:0032880,GO:0034976,GO:1902065,GO:0061709	cytoplasm|cytosol|endoplasmic reticulum|endoplasmic reticulum membrane|membrane|neuron projection|nucleus|protein-containing complex|site of double-strand break|protein kinase binding|UFM1 ligase activity|UFM1 transferase activity|cellular response to DNA damage stimulus|DNA repair|erythrocyte differentiation|hematopoietic stem cell differentiation|histone modification|negative regulation of apop…			KOG2235	[S]	Uncharacterized conserved protein	Function unknown	KOG2235	S	UFM1 transferase activity	Function unknown	PF09743	E3_UFM1_ligase	E3 UFM1-protein ligase 1
O94876	Transmembrane and coiled-coil domains protein 1 OS=Homo sapiens OX=9606 GN=TMCC1 PE=1 SV=3	1	1	1	1	653	72	6.55	0	79.5	127	95.1	84.2	113.6	100.5	TMCC1	23023	Transmembrane and coiled-coil domains protein 1	GO:0005829,GO:0012505,GO:0005789,GO:0140284,GO:0016021,GO:0005791,GO:0042802,GO:0007029,GO:0016197,GO:0140285,GO:0097750,GO:0090148	cytosol|endomembrane system|endoplasmic reticulum membrane|endoplasmic reticulum-endosome membrane contact site|integral component of membrane|rough endoplasmic reticulum|identical protein binding|endoplasmic reticulum organization|endosomal transport|endosome fission|endosome membrane tubulation|membrane fission			KOG3850	[S]	Predicted membrane protein	Function unknown	KOG3850	S	amyloid precursor protein metabolic process	Function unknown	PF10267	Tmemb_cc2	Predicted transmembrane and coiled-coil 2 protein
O94915	Protein furry homolog-like OS=Homo sapiens OX=9606 GN=FRYL PE=1 SV=2	0	1	2	1	3013	339.4	5.58	0	140.5	69.2	95.3	121.4	64.8	108.9	FRYL	285527	Protein furry homolog-like	GO:0005938,GO:0030427,GO:0000902,GO:0031175	cell cortex|site of polarized growth|cell morphogenesis|neuron projection development			KOG1825	[R]	Fry-like conserved proteins	General function prediction only	KOG1825	U	actin filament reorganization	Intracellular trafficking, secretion, and vesicular transport	PF14222	MOR2-PAG1_N	Cell morphogenesis N-terminal
O94985	Calsyntenin-1 OS=Homo sapiens OX=9606 GN=CLSTN1 PE=1 SV=1	1	2	2	2	981	109.7	4.91	1.92	83.7	102.5	95.4	88.8	118.9	110.7	CLSTN1	22883	Calsyntenin-1	GO:0009986,GO:0005789,GO:0005576,GO:0098982,GO:0098978,GO:0000139,GO:0099061,GO:0099065,GO:0005634,GO:0098845,GO:0045211,GO:0001540,GO:0005509,GO:0019894,GO:0042988,GO:0007155,GO:0007156,GO:0098969,GO:0051965,GO:0050806,GO:0001558,GO:0090128,GO:0099003	cell surface|endoplasmic reticulum membrane|extracellular region|GABA-ergic synapse|glutamatergic synapse|Golgi membrane|integral component of postsynaptic density membrane|integral component of spine apparatus membrane|nucleus|postsynaptic endosome|postsynaptic membrane|amyloid-beta binding|calcium ion binding|kinesin binding|X11-like protein binding|cell adhesion|homophilic cell adhesion via pl…			KOG1834	[W]	Calsyntenin	Extracellular structures	KOG1834	S	X11-like protein binding	Function unknown	PF00028	Cadherin	Cadherin domain
O95399	Urotensin-2 OS=Homo sapiens OX=9606 GN=UTS2 PE=1 SV=1	6	1	1	1	124	14.3	7.8	2.44	134.6	111.3	96.5	95.4	80.4	81.8	UTS2	10911	Urotensin-2	GO:0005576,GO:0005615,GO:0045202,GO:0005179,GO:0005102,GO:0097746,GO:0007268,GO:0006936,GO:0008217	extracellular region|extracellular space|synapse|hormone activity|signaling receptor binding|blood vessel diameter maintenance|chemical synaptic transmission|muscle contraction|regulation of blood pressure	hsa04080	Neuroactive ligand-receptor interaction									PF02083	Urotensin_II	Urotensin II
O95428	Papilin OS=Homo sapiens OX=9606 GN=PAPLN PE=2 SV=4	2	3	3	3	1278	137.6	6.89	0	86.1	89.5	82.9	79.4	131.8	130.2	PAPLN	89932	Papilin	GO:0031012,GO:0005576,GO:0004222,GO:0004867,GO:0030198	extracellular matrix|extracellular region|metalloendopeptidase activity|serine-type endopeptidase inhibitor activity|extracellular matrix organization			KOG3510	[T]	FOG: Immunoglobulin C-2 Type/fibronectin type III domains	Signal transduction mechanisms	KOG3510	S	cell adhesion	Function unknown	PF00014	Kunitz_BPTI	Kunitz/Bovine pancreatic trypsin inhibitor domain
O95445	Apolipoprotein M OS=Homo sapiens OX=9606 GN=APOM PE=1 SV=2	38	7	26	7	188	21.2	6.01	55.26	92.8	114.3	85.6	84.6	116.8	106	APOM	55937	Apolipoprotein M	GO:0034365,GO:0005576,GO:0034364,GO:0034362,GO:0034366,GO:0034361,GO:0016209,GO:0005319,GO:0005543,GO:0033344,GO:0042632,GO:0034380,GO:0034384,GO:0034375,GO:0042157,GO:0034445,GO:0009749,GO:0043691	discoidal high-density lipoprotein particle|extracellular region|high-density lipoprotein particle|low-density lipoprotein particle|spherical high-density lipoprotein particle|very-low-density lipoprotein particle|antioxidant activity|lipid transporter activity|phospholipid binding|cholesterol efflux|cholesterol homeostasis|high-density lipoprotein particle assembly|high-density lipoprotein parti…							ENOG502S2IN	S	regulation of plasma lipoprotein oxidation	Function unknown	PF11032	ApoM	ApoM domain
O95479	GDH/6PGL endoplasmic bifunctional protein OS=Homo sapiens OX=9606 GN=H6PD PE=1 SV=2	11	8	9	8	791	88.8	7.3	13.82	105.5	78.7	98.8	117.9	91.9	107.3	H6PD	9563	GDH/6PGL endoplasmic bifunctional protein	GO:0005788,GO:0005739,GO:0017057,GO:0030246,GO:0047934,GO:0047935,GO:0004345,GO:0050661,GO:0006006,GO:0009051,GO:2000064,GO:0097305	endoplasmic reticulum lumen|mitochondrion|6-phosphogluconolactonase activity|carbohydrate binding|glucose 1-dehydrogenase (NAD+) activity|glucose 1-dehydrogenase (NADP+) activity|glucose-6-phosphate dehydrogenase activity|NADP binding|glucose metabolic process|pentose-phosphate shunt, oxidative branch|regulation of cortisol biosynthetic process|response to alcohol	hsa00030	Pentose phosphate pathway	KOG0563	[G]	Glucose-6-phosphate 1-dehydrogenase	Carbohydrate transport and metabolism	KOG0563	G	glucose-6-phosphate dehydrogenase activity	Carbohydrate transport and metabolism	PF00479	G6PD_N	Glucose-6-phosphate dehydrogenase, NAD binding domain
O95497	Pantetheinase OS=Homo sapiens OX=9606 GN=VNN1 PE=1 SV=2	16	6	8	6	513	57	5.55	12.41	134	110.9	114.4	94	75.7	71.1	VNN1	8876	Pantetheinase	GO:0031225,GO:0035577,GO:0005576,GO:0016021,GO:0005886,GO:0017159,GO:0002526,GO:0098609,GO:0002544,GO:0006954,GO:0045087,GO:1902176,GO:0015939,GO:0033089,GO:0006979	anchored component of membrane|azurophil granule membrane|extracellular region|integral component of membrane|plasma membrane|pantetheine hydrolase activity|acute inflammatory response|cell-cell adhesion|chronic inflammatory response|inflammatory response|innate immune response|negative regulation of oxidative stress-induced intrinsic apoptotic signaling pathway|pantothenate metabolic process|pos…	hsa00770	Pantothenate and CoA biosynthesis	KOG0806	[E]	Carbon-nitrogen hydrolase	Amino acid transport and metabolism	KOG0806	D	hydrolase activity, acting on carbon-nitrogen (but not peptide) bonds, in linear amides	Cell cycle control, cell division, chromosome partitioning	PF00795	CN_hydrolase	Carbon-nitrogen hydrolase
O95613	Pericentrin OS=Homo sapiens OX=9606 GN=PCNT PE=1 SV=4	0	1	2	1	3336	377.8	5.55	0	261.8	177.3	25.7	27.8	52.1	55.2	PCNT	5116	Pericentrin	GO:0034451,GO:0005814,GO:0005813,GO:0005829,GO:0016020,GO:0005874,GO:0005516,GO:0060090,GO:0060271,GO:0000226,GO:0007052,GO:0090316,GO:0007165	centriolar satellite|centriole|centrosome|cytosol|membrane|microtubule|calmodulin binding|molecular adaptor activity|cilium assembly|microtubule cytoskeleton organization|mitotic spindle organization|positive regulation of intracellular protein transport|signal transduction							ENOG502QV16	S	protein-containing complex scaffold activity	Function unknown	PF10495	PACT_coil_coil	Pericentrin-AKAP-450 domain of centrosomal targeting protein
O95782	AP-2 complex subunit alpha-1 OS=Homo sapiens OX=9606 GN=AP2A1 PE=1 SV=3	1	1	1	1	977	107.5	7.03	1.89	85.5	93.6	90.5	104.3	110.2	116	AP2A1	160	AP-2 complex subunit alpha-1	GO:0030122,GO:0016324,GO:0016323,GO:0030130,GO:0045334,GO:0030669,GO:0005829,GO:0030666,GO:0036020,GO:0032433,GO:0016020,GO:0005886,GO:0140312,GO:0035615,GO:0050750,GO:0008022,GO:0019901,GO:0044877,GO:0072583,GO:0006897,GO:0006895,GO:0006886,GO:1900126,GO:0010976,GO:0048260,GO:0006898	AP-2 adaptor complex|apical plasma membrane|basolateral plasma membrane|clathrin coat of trans-Golgi network vesicle|clathrin-coated endocytic vesicle|clathrin-coated endocytic vesicle membrane|cytosol|endocytic vesicle membrane|endolysosome membrane|filopodium tip|membrane|plasma membrane|cargo adaptor activity|clathrin adaptor activity|low-density lipoprotein particle receptor binding|protein C…	hsa04144,hsa04961,hsa04721,hsa05016	Endocytosis|Endocrine and other factor-regulated calcium reabsorption|Synaptic vesicle cycle|Huntington disease	KOG1077	[U]	Vesicle coat complex AP-2, alpha subunit	Intracellular trafficking, secretion, and vesicular transport	KOG1077	U	clathrin adaptor activity	Intracellular trafficking, secretion, and vesicular transport	PF01602	Adaptin_N	Adaptin N terminal region
O95998	Interleukin-18-binding protein OS=Homo sapiens OX=9606 GN=IL18BP PE=1 SV=2	5	1	2	1	194	21.1	7.39	0	110.9	78.1	98.9	99.4	101.4	111.2	IL18BP	10068	Interleukin-18-binding protein	GO:0070062,GO:0005576,GO:0005615,GO:0042007,GO:0048019,GO:0070301,GO:0071356,GO:0032496,GO:0042088	extracellular exosome|extracellular region|extracellular space|interleukin-18 binding|receptor antagonist activity|cellular response to hydrogen peroxide|cellular response to tumor necrosis factor|response to lipopolysaccharide|T-helper 1 type immune response							ENOG502SYZY	S	interleukin-18 binding	Function unknown
P00441	Superoxide dismutase [Cu-Zn] OS=Homo sapiens OX=9606 GN=SOD1 PE=1 SV=2	16	2	3	2	154	15.9	6.13	8.81	168.3	63	77.5	88.2	78.9	124.1	SOD1	6647	Superoxide dismutase [Cu-Zn]	GO:1904115,GO:0005737,GO:0031410,GO:0005829,GO:0032839,GO:0031045,GO:0070062,GO:0005576,GO:0005615,GO:0005764,GO:0005758,GO:0005759,GO:0005739,GO:0043025,GO:0005654,GO:0005634,GO:0005777,GO:0032991,GO:0051087,GO:0005507,GO:0042802,GO:0030346,GO:0031267,GO:0004784,GO:0008270,GO:0000187,GO:0008089,GO:0060088,GO:0007569,GO:0006879,GO:0071318,GO:0071276,GO:0035865,GO:0007566,GO:0006749,GO:0060047,GO:…	axon cytoplasm|cytoplasm|cytoplasmic vesicle|cytosol|dendrite cytoplasm|dense core granule|extracellular exosome|extracellular region|extracellular space|lysosome|mitochondrial intermembrane space|mitochondrial matrix|mitochondrion|neuronal cell body|nucleoplasm|nucleus|peroxisome|protein-containing complex|chaperone binding|copper ion binding|identical protein binding|protein phosphatase 2B bind…	hsa04146,hsa04213,hsa05208,hsa05012,hsa05014,hsa05016,hsa05020,hsa05022	Peroxisome|Longevity regulating pathway - multiple species|Chemical carcinogenesis - reactive oxygen species|Parkinson disease|Amyotrophic lateral sclerosis|Huntington disease|Prion disease|Pathways of neurodegeneration - multiple diseases	KOG0441	[P]	Cu2+/Zn2+ superoxide dismutase SOD1	Inorganic ion transport and metabolism	KOG0441	P	oxidoreductase activity, acting on superoxide radicals as acceptor	Inorganic ion transport and metabolism	PF00080	Sod_Cu	Copper/zinc superoxide dismutase (SODC)
P00450	Ceruloplasmin OS=Homo sapiens OX=9606 GN=CP PE=1 SV=1	51	54	561	54	1065	122.1	5.72	951.87	114.5	83.9	94.8	115.7	94.3	96.7	CP	1356	Ceruloplasmin	GO:0072562,GO:0005788,GO:0070062,GO:0005576,GO:0005615,GO:0005765,GO:0005886,GO:0051087,GO:0005507,GO:0004322,GO:0016491,GO:0006879,GO:0006825,GO:0055072,GO:0006826	blood microparticle|endoplasmic reticulum lumen|extracellular exosome|extracellular region|extracellular space|lysosomal membrane|plasma membrane|chaperone binding|copper ion binding|ferroxidase activity|oxidoreductase activity|cellular iron ion homeostasis|copper ion transport|iron ion homeostasis|iron ion transport	hsa00860,hsa04216	Porphyrin metabolism|Ferroptosis	KOG1263	[Q]	Multicopper oxidases	Secondary metabolites biosynthesis, transport and catabolism	KOG1263	Q	Belongs to the multicopper oxidase family	Secondary metabolites biosynthesis, transport and catabolism	PF00394	Cu-oxidase	Multicopper oxidase
P00451	Coagulation factor VIII OS=Homo sapiens OX=9606 GN=F8 PE=1 SV=1	0	1	1	1	2351	266.8	7.36	2.13							F8	2157	Coagulation factor VIII	GO:0030134,GO:0005788,GO:0033116,GO:0005576,GO:0005615,GO:0005796,GO:0005886,GO:0031093,GO:0005507,GO:0016491,GO:0006953,GO:0007596,GO:0007597	COPII-coated ER to Golgi transport vesicle|endoplasmic reticulum lumen|endoplasmic reticulum-Golgi intermediate compartment membrane|extracellular region|extracellular space|Golgi lumen|plasma membrane|platelet alpha granule lumen|copper ion binding|oxidoreductase activity|acute-phase response|blood coagulation|blood coagulation, intrinsic pathway	hsa04610	Complement and coagulation cascades					ENOG502QSFZ	S	acute-phase response	Function unknown	PF00394	Cu-oxidase	Multicopper oxidase
P00488	Coagulation factor XIII A chain OS=Homo sapiens OX=9606 GN=F13A1 PE=1 SV=4	14	7	11	7	732	83.2	6.09	16.29	86.7	98.7	89.5	128.5	112.7	83.9	F13A1	2162	Coagulation factor XIII A chain	GO:0072562,GO:0062023,GO:0005576,GO:0031093,GO:0046872,GO:0003810,GO:0007596,GO:0072378,GO:0018149	blood microparticle|collagen-containing extracellular matrix|extracellular region|platelet alpha granule lumen|metal ion binding|protein-glutamine gamma-glutamyltransferase activity|blood coagulation|blood coagulation, fibrin clot formation|peptide cross-linking	hsa04610,hsa05171	Complement and coagulation cascades|Coronavirus disease - COVID-19					ENOG502QQ46	S	protein-glutamine gamma-glutamyltransferase activity	Function unknown	PF00868	Transglut_N	Transglutaminase family
P00505	Aspartate aminotransferase, mitochondrial OS=Homo sapiens OX=9606 GN=GOT2 PE=1 SV=3	4	1	1	1	430	47.5	9.01	0							GOT2	2806	Aspartate aminotransferase, mitochondrial	GO:0009986,GO:0070062,GO:0005743,GO:0005759,GO:0005739,GO:0043204,GO:0005886,GO:0032991,GO:0030315,GO:0016597,GO:0031406,GO:0019899,GO:0042802,GO:0016212,GO:0004069,GO:0005543,GO:0030170,GO:0003723,GO:0006103,GO:0019470,GO:0006532,GO:0006533,GO:0006531,GO:0015908,GO:0007565,GO:0019551,GO:0019550,GO:0006536,GO:0007595,GO:0006107,GO:0045471,GO:0032868,GO:0043278,GO:0014850	cell surface|extracellular exosome|mitochondrial inner membrane|mitochondrial matrix|mitochondrion|perikaryon|plasma membrane|protein-containing complex|T-tubule|amino acid binding|carboxylic acid binding|enzyme binding|identical protein binding|kynurenine-oxoglutarate transaminase activity|L-aspartate:2-oxoglutarate aminotransferase activity|phospholipid binding|pyridoxal phosphate binding|RNA b…	hsa00250,hsa00270,hsa00220,hsa00330,hsa00350,hsa00360,hsa00400,hsa04975	Alanine, aspartate and glutamate metabolism|Cysteine and methionine metabolism|Arginine biosynthesis|Arginine and proline metabolism|Tyrosine metabolism|Phenylalanine metabolism|Phenylalanine, tyrosine and tryptophan biosynthesis|Fat digestion and absorption	KOG1411	[E]	Aspartate aminotransferase/Glutamic oxaloacetic transaminase AAT1/GOT2	Amino acid transport and metabolism	KOG1411	E	Aspartate aminotransferase	Amino acid transport and metabolism	PF00155	Aminotran_1_2	Aminotransferase class I and II
P00533	Epidermal growth factor receptor OS=Homo sapiens OX=9606 GN=EGFR PE=1 SV=2	3	3	3	3	1210	134.2	6.68	0	87.7	71.8	128.3	83	103.5	125.6	EGFR	1956	Epidermal growth factor receptor	GO:0016324,GO:0009925,GO:0016323,GO:0030054,GO:0009986,GO:0030669,GO:0005737,GO:0031901,GO:0005789,GO:0005768,GO:0010008,GO:0005615,GO:0005925,GO:0000139,GO:0005887,GO:0097708,GO:0016020,GO:0045121,GO:0097489,GO:0031965,GO:0005634,GO:0048471,GO:0005886,GO:0032991,GO:0043235,GO:0032587,GO:0070435,GO:0045202,GO:0051015,GO:0005524,GO:0051117,GO:0045296,GO:0005516,GO:0003682,GO:0003690,GO:0019899,GO:…	apical plasma membrane|basal plasma membrane|basolateral plasma membrane|cell junction|cell surface|clathrin-coated endocytic vesicle membrane|cytoplasm|early endosome membrane|endoplasmic reticulum membrane|endosome|endosome membrane|extracellular space|focal adhesion|Golgi membrane|integral component of plasma membrane|intracellular vesicle|membrane|membrane raft|multivesicular body, internal v…	hsa04010,hsa04012,hsa04014,hsa04015,hsa04630,hsa04066,hsa04068,hsa04020,hsa04072,hsa04151,hsa04144,hsa04510,hsa04520,hsa04540,hsa04810,hsa04912,hsa04915,hsa04921,hsa04926,hsa04928,hsa05200,hsa05206,hsa05205,hsa05207,hsa05208,hsa05230,hsa05231,hsa05235,hsa05210,hsa05212,hsa05225,hsa05226,hsa05214,hsa05218,hsa05219,hsa05215,hsa05213,hsa05224,hsa05223,hsa05160,hsa05171,hsa05163,hsa05165,hsa05120,hsa…	MAPK signaling pathway|ErbB signaling pathway|Ras signaling pathway|Rap1 signaling pathway|JAK-STAT signaling pathway|HIF-1 signaling pathway|FoxO signaling pathway|Calcium signaling pathway|Phospholipase D signaling pathway|PI3K-Akt signaling pathway|Endocytosis|Focal adhesion|Adherens junction|Gap junction|Regulation of actin cytoskeleton|GnRH signaling pathway|Estrogen signaling pathway|Oxytoc…	KOG1025	[T]	Epidermal growth factor receptor EGFR and related tyrosine kinases	Signal transduction mechanisms	KOG1025	M	transmembrane receptor protein tyrosine kinase activity	Cell wall/membrane/envelope biogenesis	PF00757	Furin-like	Furin-like cysteine rich region
P00558	Phosphoglycerate kinase 1 OS=Homo sapiens OX=9606 GN=PGK1 PE=1 SV=3	20	8	13	8	417	44.6	8.1	21.09	146.1	80.3	102.7	74.9	92.4	103.7	PGK1	5230	Phosphoglycerate kinase 1	GO:0005829,GO:0070062,GO:0005615,GO:0016020,GO:0045121,GO:0043531,GO:0005524,GO:0004618,GO:0047134,GO:0071456,GO:0030855,GO:0006094,GO:0006096,GO:0016525,GO:0016310,GO:0031639	cytosol|extracellular exosome|extracellular space|membrane|membrane raft|ADP binding|ATP binding|phosphoglycerate kinase activity|protein-disulfide reductase (NAD(P)) activity|cellular response to hypoxia|epithelial cell differentiation|gluconeogenesis|glycolytic process|negative regulation of angiogenesis|phosphorylation|plasminogen activation	hsa00010,hsa04066	Glycolysis / Gluconeogenesis|HIF-1 signaling pathway	KOG1367	[G]	3-phosphoglycerate kinase	Carbohydrate transport and metabolism	KOG1367	G	phosphoglycerate kinase activity	Carbohydrate transport and metabolism	PF00162	PGK	Phosphoglycerate kinase
P00734	Prothrombin OS=Homo sapiens OX=9606 GN=F2 PE=1 SV=2	57	34	239	34	622	70	5.9	494.57	94.7	115.9	92.1	92.7	99.9	104.7	F2	2147	Prothrombin	GO:0072562,GO:0062023,GO:0005788,GO:0070062,GO:0005576,GO:0005615,GO:0005796,GO:0005886,GO:0005509,GO:0008083,GO:0008201,GO:0001530,GO:0004252,GO:0005102,GO:0070053,GO:0006953,GO:0061844,GO:0007596,GO:0007166,GO:0051838,GO:0042730,GO:0007275,GO:0048712,GO:1900016,GO:0051918,GO:0010544,GO:0045861,GO:0070945,GO:0030168,GO:0030194,GO:0030307,GO:0008284,GO:0032967,GO:0090218,GO:0014068,GO:1900738,GO:…	blood microparticle|collagen-containing extracellular matrix|endoplasmic reticulum lumen|extracellular exosome|extracellular region|extracellular space|Golgi lumen|plasma membrane|calcium ion binding|growth factor activity|heparin binding|lipopolysaccharide binding|serine-type endopeptidase activity|signaling receptor binding|thrombospondin receptor activity|acute-phase response|antimicrobial hum…	hsa04072,hsa04080,hsa04810,hsa04610,hsa04611,hsa05200,hsa05171,hsa05130	Phospholipase D signaling pathway|Neuroactive ligand-receptor interaction|Regulation of actin cytoskeleton|Complement and coagulation cascades|Platelet activation|Pathways in cancer|Coronavirus disease - COVID-19|Pathogenic Escherichia coli infection					ENOG502QTSX	O	cytolysis by host of symbiont cells	Posttranslational modification, protein turnover, chaperones	PF00051	Kringle	Kringle domain
P00736	Complement C1r subcomponent OS=Homo sapiens OX=9606 GN=C1R PE=1 SV=2	42	25	98	24	705	80.1	6.21	199.45	79.8	75.4	115.4	108.9	110.2	110.4	C1R	715	Complement C1r subcomponent	GO:0072562,GO:0070062,GO:0005576,GO:0005615,GO:0005509,GO:0042802,GO:0004252,GO:0008236,GO:0006958,GO:0006955,GO:0045087,GO:0031638	blood microparticle|extracellular exosome|extracellular region|extracellular space|calcium ion binding|identical protein binding|serine-type endopeptidase activity|serine-type peptidase activity|complement activation, classical pathway|immune response|innate immune response|zymogen activation	hsa04145,hsa04610,hsa05171,hsa05133,hsa05150,hsa05322	Phagosome|Complement and coagulation cascades|Coronavirus disease - COVID-19|Pertussis|Staphylococcus aureus infection|Systemic lupus erythematosus	KOG3627	[E]	Trypsin	Amino acid transport and metabolism	KOG3627	O	serine-type endopeptidase activity	Posttranslational modification, protein turnover, chaperones	PF00084	Sushi	Sushi repeat (SCR repeat)
P00738	Haptoglobin OS=Homo sapiens OX=9606 GN=HP PE=1 SV=1	78	37	1646	21	406	45.2	6.58	2649.88	104.9	73.2	105.5	140.4	71.2	104.7	HP	3240	Haptoglobin	GO:0072562,GO:0071682,GO:0070062,GO:0005576,GO:0005615,GO:0031838,GO:0035580,GO:1904724,GO:0016209,GO:0030492,GO:0004252,GO:0002526,GO:0006953,GO:0006952,GO:0042742,GO:2000296,GO:0051354,GO:0010942,GO:0042542,GO:0031638	blood microparticle|endocytic vesicle lumen|extracellular exosome|extracellular region|extracellular space|haptoglobin-hemoglobin complex|specific granule lumen|tertiary granule lumen|antioxidant activity|hemoglobin binding|serine-type endopeptidase activity|acute inflammatory response|acute-phase response|defense response|defense response to bacterium|negative regulation of hydrogen peroxide cat…			KOG3627	[E]	Trypsin	Amino acid transport and metabolism	KOG3627	O	serine-type endopeptidase activity	Posttranslational modification, protein turnover, chaperones	PF00089	Trypsin	Trypsin
P00739	Haptoglobin-related protein OS=Homo sapiens OX=9606 GN=HPR PE=2 SV=2	62	25	823	9	348	39	7.09	1420.36	86	86.5	70.6	87.9	146.6	122.5	HPR	3250	Haptoglobin-related protein	GO:0072562,GO:0070062,GO:0005576,GO:0005615,GO:0034366,GO:0030492,GO:0004252,GO:0002526,GO:0010942,GO:0031638	blood microparticle|extracellular exosome|extracellular region|extracellular space|spherical high-density lipoprotein particle|hemoglobin binding|serine-type endopeptidase activity|acute inflammatory response|positive regulation of cell death|zymogen activation	hsa05143	African trypanosomiasis	KOG3627	[E]	Trypsin	Amino acid transport and metabolism	KOG3627	O	serine-type endopeptidase activity	Posttranslational modification, protein turnover, chaperones	PF00089	Trypsin	Trypsin
P00740	Coagulation factor IX OS=Homo sapiens OX=9606 GN=F9 PE=1 SV=2	32	12	39	12	461	51.7	5.47	96.79	91	108.8	102.6	108.3	94.2	95.1	F9	2158	Coagulation factor IX	GO:0062023,GO:0005788,GO:0070062,GO:0005576,GO:0005615,GO:0005796,GO:0005886,GO:0005509,GO:0004175,GO:0004252,GO:0007596,GO:0006508,GO:0031638	collagen-containing extracellular matrix|endoplasmic reticulum lumen|extracellular exosome|extracellular region|extracellular space|Golgi lumen|plasma membrane|calcium ion binding|endopeptidase activity|serine-type endopeptidase activity|blood coagulation|proteolysis|zymogen activation	hsa04610	Complement and coagulation cascades					ENOG502QUEV	O	zymogen activation	Posttranslational modification, protein turnover, chaperones	PF00008	EGF	EGF-like domain
P00742	Coagulation factor X OS=Homo sapiens OX=9606 GN=F10 PE=1 SV=2	34	15	52	15	488	54.7	5.94	99.7	78	100.1	100.5	109.5	101.7	110.3	F10	2159	Coagulation factor X	GO:0005788,GO:0005576,GO:0005615,GO:0005796,GO:0031233,GO:0005886,GO:0005509,GO:0005543,GO:0004252,GO:0007596,GO:0030335,GO:0051897	endoplasmic reticulum lumen|extracellular region|extracellular space|Golgi lumen|intrinsic component of external side of plasma membrane|plasma membrane|calcium ion binding|phospholipid binding|serine-type endopeptidase activity|blood coagulation|positive regulation of cell migration|positive regulation of protein kinase B signaling	hsa04610	Complement and coagulation cascades					ENOG502QS4N	O	coagulation	Posttranslational modification, protein turnover, chaperones	PF00008	EGF	EGF-like domain
P00746	Complement factor D OS=Homo sapiens OX=9606 GN=CFD PE=1 SV=5	13	2	2	2	253	27	7.71	7.57	81.9	68.8	137	119.3	94.7	98.3	CFD	1675	Complement factor D	GO:0070062,GO:0005576,GO:1904813,GO:0031093,GO:0034774,GO:0004252,GO:0008236,GO:0006956,GO:0006957,GO:0007219,GO:0006508,GO:0009617	extracellular exosome|extracellular region|ficolin-1-rich granule lumen|platelet alpha granule lumen|secretory granule lumen|serine-type endopeptidase activity|serine-type peptidase activity|complement activation|complement activation, alternative pathway|Notch signaling pathway|proteolysis|response to bacterium	hsa04610,hsa05171,hsa05150	Complement and coagulation cascades|Coronavirus disease - COVID-19|Staphylococcus aureus infection	KOG3627	[E]	Trypsin	Amino acid transport and metabolism	KOG3627	O	serine-type endopeptidase activity	Posttranslational modification, protein turnover, chaperones	PF00089	Trypsin	Trypsin
P00747	Plasminogen OS=Homo sapiens OX=9606 GN=PLG PE=1 SV=2	52	42	137	42	810	90.5	7.24	205.63	90.1	119.1	93.3	79.7	110.3	107.6	PLG	5340	Plasminogen	GO:0072562,GO:0009986,GO:0062023,GO:0070062,GO:0005576,GO:0005615,GO:0031232,GO:0005886,GO:0031093,GO:0034185,GO:0051087,GO:0004175,GO:0019899,GO:0019900,GO:1990405,GO:0019904,GO:0004252,GO:0008236,GO:0005102,GO:0051702,GO:0007596,GO:0022617,GO:0042730,GO:0008285,GO:2000048,GO:0010812,GO:0051918,GO:0043536,GO:0051919,GO:0006508,GO:0048771	blood microparticle|cell surface|collagen-containing extracellular matrix|extracellular exosome|extracellular region|extracellular space|extrinsic component of external side of plasma membrane|plasma membrane|platelet alpha granule lumen|apolipoprotein binding|chaperone binding|endopeptidase activity|enzyme binding|kinase binding|protein antigen binding|protein domain specific binding|serine-type…	hsa04080,hsa04610,hsa05164,hsa05150	Neuroactive ligand-receptor interaction|Complement and coagulation cascades|Influenza A|Staphylococcus aureus infection					ENOG502QVNP	O	modification of morphology or physiology of other organism via secreted substance involved in symbiotic interaction	Posttranslational modification, protein turnover, chaperones	PF00024	PAN_1	PAN domain
P00748	Coagulation factor XII OS=Homo sapiens OX=9606 GN=F12 PE=1 SV=3	27	14	37	14	615	67.7	7.74	60.69	121.6	169.2	74.3	74.1	81.8	78.9	F12	2161	Coagulation factor XII	GO:0062023,GO:0070062,GO:0005576,GO:0005615,GO:0005886,GO:0005791,GO:0005509,GO:0051787,GO:0004252,GO:0007596,GO:0007597,GO:0002542,GO:0042730,GO:0045087,GO:0002353,GO:0030194,GO:0051919,GO:0010756,GO:0016540,GO:0016485,GO:0006508,GO:0051788,GO:0031638	collagen-containing extracellular matrix|extracellular exosome|extracellular region|extracellular space|plasma membrane|rough endoplasmic reticulum|calcium ion binding|misfolded protein binding|serine-type endopeptidase activity|blood coagulation|blood coagulation, intrinsic pathway|Factor XII activation|fibrinolysis|innate immune response|plasma kallikrein-kinin cascade|positive regulation of bl…	hsa04610	Complement and coagulation cascades	KOG1217	[T]	Fibrillins and related proteins containing Ca2+-binding EGF-like domains	Signal transduction mechanisms	KOG1217	O	calcium ion binding	Posttranslational modification, protein turnover, chaperones	PF00008	EGF	EGF-like domain
P00751	Complement factor B OS=Homo sapiens OX=9606 GN=CFB PE=1 SV=2	49	42	295	42	764	85.5	7.06	586.44	96.6	68.1	123.9	113.3	102.9	95.2	CFB	629	Complement factor B	GO:0072562,GO:0070062,GO:0005576,GO:0005615,GO:0005886,GO:0001848,GO:0004252,GO:0006957	blood microparticle|extracellular exosome|extracellular region|extracellular space|plasma membrane|complement binding|serine-type endopeptidase activity|complement activation, alternative pathway	hsa04610,hsa05171,hsa05150	Complement and coagulation cascades|Coronavirus disease - COVID-19|Staphylococcus aureus infection	KOG3627	[E]	Trypsin	Amino acid transport and metabolism	KOG3627	O	serine-type endopeptidase activity	Posttranslational modification, protein turnover, chaperones	PF00084	Sushi	Sushi repeat (SCR repeat)
P00915	Carbonic anhydrase 1 OS=Homo sapiens OX=9606 GN=CA1 PE=1 SV=2	30	6	8	6	261	28.9	7.12	16.02	98.5	70.3	75	65	71.4	219.7	CA1	759	Carbonic anhydrase 1	GO:0005737,GO:0005829,GO:0070062,GO:0004064,GO:0004089,GO:0016836,GO:0008270,GO:0006730	cytoplasm|cytosol|extracellular exosome|arylesterase activity|carbonate dehydratase activity|hydro-lyase activity|zinc ion binding|one-carbon metabolic process	hsa00910	Nitrogen metabolism	KOG0382	[R]	Carbonic anhydrase	General function prediction only	KOG0382	P	carbonate dehydratase activity	Inorganic ion transport and metabolism	PF00194	Carb_anhydrase	Eukaryotic-type carbonic anhydrase
P00918	Carbonic anhydrase 2 OS=Homo sapiens OX=9606 GN=CA2 PE=1 SV=2	30	7	10	7	260	29.2	7.4	17.03	114.4	95.3	65.6	70.9	67	186.7	CA2	760	Carbonic anhydrase 2	GO:0045177,GO:0030424,GO:0016323,GO:0005737,GO:0005829,GO:0070062,GO:0005902,GO:0005886,GO:0004064,GO:0004089,GO:0016836,GO:0008270,GO:0038166,GO:0015670,GO:0071498,GO:0001822,GO:0042475,GO:0006730,GO:0045780,GO:0032849,GO:2001150,GO:0045672,GO:0044070,GO:0051453,GO:0043627,GO:0009268,GO:0048545,GO:0010043	apical part of cell|axon|basolateral plasma membrane|cytoplasm|cytosol|extracellular exosome|microvillus|plasma membrane|arylesterase activity|carbonate dehydratase activity|hydro-lyase activity|zinc ion binding|angiotensin-activated signaling pathway|carbon dioxide transport|cellular response to fluid shear stress|kidney development|odontogenesis of dentin-containing tooth|one-carbon metabolic p…	hsa00910,hsa04971,hsa04972,hsa04976,hsa04964,hsa04966	Nitrogen metabolism|Gastric acid secretion|Pancreatic secretion|Bile secretion|Proximal tubule bicarbonate reclamation|Collecting duct acid secretion	KOG0382	[R]	Carbonic anhydrase	General function prediction only	KOG0382	P	carbonate dehydratase activity	Inorganic ion transport and metabolism	PF00194	Carb_anhydrase	Eukaryotic-type carbonic anhydrase
P00995	Serine protease inhibitor Kazal-type 1 OS=Homo sapiens OX=9606 GN=SPINK1 PE=1 SV=2	41	2	2	2	79	8.5	7.61	4.5	141.2	63.9	103.2	111.1	101.9	78.7	SPINK1	6690	Serine protease inhibitor Kazal-type 1	GO:0070062,GO:0004866,GO:0004867,GO:0090281,GO:0010751,GO:0050732,GO:1900004,GO:0060046,GO:2001256,GO:0048240	extracellular exosome|endopeptidase inhibitor activity|serine-type endopeptidase inhibitor activity|negative regulation of calcium ion import|negative regulation of nitric oxide mediated signal transduction|negative regulation of peptidyl-tyrosine phosphorylation|negative regulation of serine-type endopeptidase activity|regulation of acrosome reaction|regulation of store-operated calcium entry|sp…			KOG3649	[R]	FOG: Kazal-type serine protease inhibitor domain	General function prediction only	KOG3649	S	negative regulation of serine-type peptidase activity	Function unknown	PF00050	Kazal_1	Kazal-type serine protease inhibitor domain
P01008	Antithrombin-III OS=Homo sapiens OX=9606 GN=SERPINC1 PE=1 SV=1	58	31	296	31	464	52.6	6.71	537.26	84.1	111.9	89.2	102.8	107.2	104.8	SERPINC1	462	Antithrombin-III	GO:0072562,GO:0062023,GO:0005788,GO:0070062,GO:0005576,GO:0005615,GO:0005886,GO:0008201,GO:0042802,GO:0002020,GO:0004867,GO:0002438,GO:0007596,GO:0007595,GO:0010951,GO:2000266,GO:0007584	blood microparticle|collagen-containing extracellular matrix|endoplasmic reticulum lumen|extracellular exosome|extracellular region|extracellular space|plasma membrane|heparin binding|identical protein binding|protease binding|serine-type endopeptidase inhibitor activity|acute inflammatory response to antigenic stimulus|blood coagulation|lactation|negative regulation of endopeptidase activity|reg…	hsa04610	Complement and coagulation cascades	KOG2392	[V]	Serpin	Defense mechanisms	KOG2392	O	serine-type endopeptidase inhibitor activity	Posttranslational modification, protein turnover, chaperones	PF00079	Serpin	Serpin (serine protease inhibitor)
P01009	Alpha-1-antitrypsin OS=Homo sapiens OX=9606 GN=SERPINA1 PE=1 SV=3	71	38	1688	37	418	46.7	5.59	2788.79	114.2	70.7	99.2	110.4	99.2	106.4	SERPINA1	5265	Alpha-1-antitrypsin	GO:0062023,GO:0030134,GO:0005783,GO:0005788,GO:0033116,GO:0070062,GO:0005576,GO:0005615,GO:1904813,GO:0005794,GO:0043231,GO:0031093,GO:0042802,GO:0002020,GO:0004867,GO:0006953,GO:0007596,GO:0010951	collagen-containing extracellular matrix|COPII-coated ER to Golgi transport vesicle|endoplasmic reticulum|endoplasmic reticulum lumen|endoplasmic reticulum-Golgi intermediate compartment membrane|extracellular exosome|extracellular region|extracellular space|ficolin-1-rich granule lumen|Golgi apparatus|intracellular membrane-bounded organelle|platelet alpha granule lumen|identical protein binding…	hsa04610	Complement and coagulation cascades	KOG2392	[V]	Serpin	Defense mechanisms	KOG2392	O	serine-type endopeptidase inhibitor activity	Posttranslational modification, protein turnover, chaperones	PF00079	Serpin	Serpin (serine protease inhibitor)
P01011	Alpha-1-antichymotrypsin OS=Homo sapiens OX=9606 GN=SERPINA3 PE=1 SV=2	49	24	394	24	423	47.6	5.52	747.72	122.1	71.6	91.1	109.6	89.3	116.3	SERPINA3	12	Alpha-1-antichymotrypsin	GO:0035578,GO:0072562,GO:0062023,GO:0070062,GO:0005576,GO:0005615,GO:0005634,GO:0031093,GO:0034774,GO:0003677,GO:0004867,GO:0006953,GO:0006954,GO:0030277,GO:0010951,GO:0019216	azurophil granule lumen|blood microparticle|collagen-containing extracellular matrix|extracellular exosome|extracellular region|extracellular space|nucleus|platelet alpha granule lumen|secretory granule lumen|DNA binding|serine-type endopeptidase inhibitor activity|acute-phase response|inflammatory response|maintenance of gastrointestinal epithelium|negative regulation of endopeptidase activity|r…			KOG2392	[V]	Serpin	Defense mechanisms	KOG2392	O	serine-type endopeptidase inhibitor activity	Posttranslational modification, protein turnover, chaperones	PF00079	Serpin	Serpin (serine protease inhibitor)
P01019	Angiotensinogen OS=Homo sapiens OX=9606 GN=AGT PE=1 SV=1	18	9	57	9	485	53.1	6.32	109.07	132	100.3	92.6	98.8	85.4	91	AGT	183	Angiotensinogen	GO:0072562,GO:0062023,GO:0005829,GO:0070062,GO:0005576,GO:0005615,GO:0008083,GO:0005179,GO:0048018,GO:0004867,GO:0017080,GO:0016176,GO:0031702,GO:0031703,GO:0000187,GO:0007202,GO:0007568,GO:0038166,GO:0003051,GO:0014824,GO:0008306,GO:0001974,GO:0061049,GO:0007166,GO:0007267,GO:1904385,GO:0071260,GO:0006883,GO:0070371,GO:0007565,GO:0048144,GO:0007186,GO:0007199,GO:0001822,GO:0034374,GO:0002034,GO:…	blood microparticle|collagen-containing extracellular matrix|cytosol|extracellular exosome|extracellular region|extracellular space|growth factor activity|hormone activity|receptor ligand activity|serine-type endopeptidase inhibitor activity|sodium channel regulator activity|superoxide-generating NADPH oxidase activator activity|type 1 angiotensin receptor binding|type 2 angiotensin receptor bind…	hsa04072,hsa04080,hsa04924,hsa04614,hsa04925,hsa04927,hsa04261,hsa04270,hsa05200,hsa05410,hsa05414,hsa05415,hsa04931,hsa04933,hsa04934	Phospholipase D signaling pathway|Neuroactive ligand-receptor interaction|Renin secretion|Renin-angiotensin system|Aldosterone synthesis and secretion|Cortisol synthesis and secretion|Adrenergic signaling in cardiomyocytes|Vascular smooth muscle contraction|Pathways in cancer|Hypertrophic cardiomyopathy|Dilated cardiomyopathy|Diabetic cardiomyopathy|Insulin resistance|AGE-RAGE signaling pathway i…	KOG2392	[V]	Serpin	Defense mechanisms	KOG2392	O	serine-type endopeptidase inhibitor activity	Posttranslational modification, protein turnover, chaperones	PF00079	Serpin	Serpin (serine protease inhibitor)
P01023	Alpha-2-macroglobulin OS=Homo sapiens OX=9606 GN=A2M PE=1 SV=3	59	73	1831	66	1474	163.2	6.46	3421.25	78.4	89	96.3	105.4	120.5	110.5	A2M	2	Alpha-2-macroglobulin	GO:0072562,GO:0062023,GO:0070062,GO:0005576,GO:0005615,GO:0031093,GO:0048306,GO:0004866,GO:0019899,GO:0019838,GO:0019966,GO:0019959,GO:0002020,GO:0004867,GO:0005102,GO:0043120,GO:0001869,GO:0048863	blood microparticle|collagen-containing extracellular matrix|extracellular exosome|extracellular region|extracellular space|platelet alpha granule lumen|calcium-dependent protein binding|endopeptidase inhibitor activity|enzyme binding|growth factor binding|interleukin-1 binding|interleukin-8 binding|protease binding|serine-type endopeptidase inhibitor activity|signaling receptor binding|tumor nec…	hsa04610	Complement and coagulation cascades	KOG1366	[O]	Alpha-macroglobulin	Posttranslational modification, protein turnover, chaperones	KOG1366	J	endopeptidase inhibitor activity	Translation, ribosomal structure and biogenesis	PF00207	A2M	Alpha-2-macroglobulin family
P01024	Complement C3 OS=Homo sapiens OX=9606 GN=C3 PE=1 SV=2	75	140	2236	140	1663	187	6.4	3999.8	105.9	109.8	102.4	102.7	90.1	89.1	C3	718	Complement C3	GO:0035578,GO:0072562,GO:0009986,GO:0005788,GO:0070062,GO:0005576,GO:0005615,GO:0005886,GO:0032991,GO:0034774,GO:0031715,GO:0004866,GO:0005102,GO:0097242,GO:1905114,GO:0006956,GO:0006957,GO:0006958,GO:0097278,GO:0150062,GO:0006631,GO:0007186,GO:0006955,GO:0006954,GO:0016322,GO:0035846,GO:0001970,GO:0045766,GO:2000427,GO:0045745,GO:0010828,GO:0010884,GO:0060100,GO:0001934,GO:0048260,GO:0001798,GO:…	azurophil granule lumen|blood microparticle|cell surface|endoplasmic reticulum lumen|extracellular exosome|extracellular region|extracellular space|plasma membrane|protein-containing complex|secretory granule lumen|C5L2 anaphylatoxin chemotactic receptor binding|endopeptidase inhibitor activity|signaling receptor binding|amyloid-beta clearance|cell surface receptor signaling pathway involved in c…	hsa04080,hsa04145,hsa04610,hsa04613,hsa05203,hsa05171,hsa05168,hsa05167,hsa05131,hsa05133,hsa05134,hsa05150,hsa05152,hsa05140,hsa05142,hsa05322,hsa04936	Neuroactive ligand-receptor interaction|Phagosome|Complement and coagulation cascades|Neutrophil extracellular trap formation|Viral carcinogenesis|Coronavirus disease - COVID-19|Herpes simplex virus 1 infection|Kaposi sarcoma-associated herpesvirus infection|Shigellosis|Pertussis|Legionellosis|Staphylococcus aureus infection|Tuberculosis|Leishmaniasis|Chagas disease|Systemic lupus erythematosus|A…	KOG1366	[O]	Alpha-macroglobulin	Posttranslational modification, protein turnover, chaperones	KOG1366	J	endopeptidase inhibitor activity	Translation, ribosomal structure and biogenesis	PF00207	A2M	Alpha-2-macroglobulin family
P01031	Complement C5 OS=Homo sapiens OX=9606 GN=C5 PE=1 SV=4	38	63	216	63	1676	188.2	6.52	418.77	81	100.8	108.5	92.7	105.2	111.9	C5	727	Complement C5	GO:0070062,GO:0005576,GO:0005615,GO:0005579,GO:0008009,GO:0004866,GO:0005102,GO:0000187,GO:0007166,GO:0006935,GO:0006957,GO:0006958,GO:0019835,GO:0007186,GO:0001701,GO:0006954,GO:0010760,GO:0045766,GO:0032722,GO:0010575	extracellular exosome|extracellular region|extracellular space|membrane attack complex|chemokine activity|endopeptidase inhibitor activity|signaling receptor binding|activation of MAPK activity|cell surface receptor signaling pathway|chemotaxis|complement activation, alternative pathway|complement activation, classical pathway|cytolysis|G protein-coupled receptor signaling pathway|in utero embryo…	hsa04080,hsa04610,hsa04613,hsa05171,hsa05168,hsa05133,hsa05150,hsa05322,hsa05020,hsa04936	Neuroactive ligand-receptor interaction|Complement and coagulation cascades|Neutrophil extracellular trap formation|Coronavirus disease - COVID-19|Herpes simplex virus 1 infection|Pertussis|Staphylococcus aureus infection|Systemic lupus erythematosus|Prion disease|Alcoholic liver disease	KOG1366	[O]	Alpha-macroglobulin	Posttranslational modification, protein turnover, chaperones	KOG1366	J	endopeptidase inhibitor activity	Translation, ribosomal structure and biogenesis	PF00207	A2M	Alpha-2-macroglobulin family
P01033	Metalloproteinase inhibitor 1 OS=Homo sapiens OX=9606 GN=TIMP1 PE=1 SV=1	4	1	1	1	207	23.2	8.1	2.52	131.9	81.6	84.9	76.3	95.5	129.8	TIMP1	7076	Metalloproteinase inhibitor 1	GO:0005604,GO:0005788,GO:0070062,GO:0031012,GO:0005576,GO:0005615,GO:0031093,GO:0005125,GO:0008083,GO:0008191,GO:0030414,GO:0002020,GO:0008270,GO:0007568,GO:0051216,GO:0001775,GO:0071492,GO:0002248,GO:0043066,GO:0043086,GO:0010951,GO:0051045,GO:1905049,GO:1901164,GO:0008284,GO:2001044,GO:0034097,GO:0009725,GO:0010033,GO:0043434	basement membrane|endoplasmic reticulum lumen|extracellular exosome|extracellular matrix|extracellular region|extracellular space|platelet alpha granule lumen|cytokine activity|growth factor activity|metalloendopeptidase inhibitor activity|peptidase inhibitor activity|protease binding|zinc ion binding|aging|cartilage development|cell activation|cellular response to UV-A|connective tissue replacem…	hsa04066	HIF-1 signaling pathway	KOG4745	[R]	Metalloproteinase inhibitor TIMP and related proteins	General function prediction only	KOG4745	O	metalloendopeptidase inhibitor activity	Posttranslational modification, protein turnover, chaperones	PF00965	TIMP	Tissue inhibitor of metalloproteinase
P01034	Cystatin-C OS=Homo sapiens OX=9606 GN=CST3 PE=1 SV=1	31	4	6	4	146	15.8	8.75	13.4	99.3	77.7	105.6	122.4	91.1	104	CST3	1471	Cystatin-C	GO:0005783,GO:0005788,GO:0070062,GO:0005576,GO:0005615,GO:1904813,GO:0005794,GO:0005886,GO:1904724,GO:0001540,GO:0004869,GO:0004866,GO:0042802,GO:0030414,GO:0002020,GO:0006952,GO:0060313,GO:0010711,GO:0060311,GO:0010716,GO:0010466,GO:0045861,GO:0034103,GO:0097435	endoplasmic reticulum|endoplasmic reticulum lumen|extracellular exosome|extracellular region|extracellular space|ficolin-1-rich granule lumen|Golgi apparatus|plasma membrane|tertiary granule lumen|amyloid-beta binding|cysteine-type endopeptidase inhibitor activity|endopeptidase inhibitor activity|identical protein binding|peptidase inhibitor activity|protease binding|defense response|negative reg…	hsa04970	Salivary secretion					ENOG502SC50	M	cysteine-type endopeptidase inhibitor activity	Cell wall/membrane/envelope biogenesis	PF00031	Cystatin	Cystatin domain
P01042	Kininogen-1 OS=Homo sapiens OX=9606 GN=KNG1 PE=1 SV=2	54	38	286	38	644	71.9	6.81	504.5	77.4	104.3	103.3	100.7	108	106.4	KNG1	3827	Kininogen-1	GO:0072562,GO:0062023,GO:0005788,GO:0070062,GO:0005576,GO:0005615,GO:0005886,GO:0031093,GO:0004869,GO:0004866,GO:0008201,GO:0005102,GO:0008270,GO:0061844,GO:0007596,GO:0006954,GO:0031640,GO:0030195,GO:0007162,GO:0010951,GO:0045861,GO:0043065,GO:0007204,GO:0042311	blood microparticle|collagen-containing extracellular matrix|endoplasmic reticulum lumen|extracellular exosome|extracellular region|extracellular space|plasma membrane|platelet alpha granule lumen|cysteine-type endopeptidase inhibitor activity|endopeptidase inhibitor activity|heparin binding|signaling receptor binding|zinc ion binding|antimicrobial humoral immune response mediated by antimicrobia…	hsa04071,hsa04022,hsa04080,hsa04810,hsa04610,hsa04750,hsa05200,hsa05142,hsa05143	Sphingolipid signaling pathway|cGMP-PKG signaling pathway|Neuroactive ligand-receptor interaction|Regulation of actin cytoskeleton|Complement and coagulation cascades|Inflammatory mediator regulation of TRP channels|Pathways in cancer|Chagas disease|African trypanosomiasis					ENOG502RYAC	M	vasodilation	Cell wall/membrane/envelope biogenesis	PF00031	Cystatin	Cystatin domain
P01137	Transforming growth factor beta-1 proprotein OS=Homo sapiens OX=9606 GN=TGFB1 PE=1 SV=2	6	2	2	2	390	44.3	8.53	2.12	105.3	126.7	110.7	92.7	76	88.6	TGFB1	7040	Transforming growth factor beta-1 proprotein	GO:0072562,GO:0009986,GO:0062023,GO:0005737,GO:0031012,GO:0005576,GO:0005615,GO:0005796,GO:0005634,GO:0005886,GO:0031093,GO:0003823,GO:0005125,GO:0019899,GO:0008083,GO:0042802,GO:0034713,GO:0005114,GO:0034714,GO:0003180,GO:0006754,GO:0030509,GO:0016477,GO:0045216,GO:0071407,GO:0071560,GO:0002062,GO:0007182,GO:0002248,GO:1990402,GO:0007173,GO:0001837,GO:0085029,GO:0097191,GO:0007507,GO:0003179,GO:…	blood microparticle|cell surface|collagen-containing extracellular matrix|cytoplasm|extracellular matrix|extracellular region|extracellular space|Golgi lumen|nucleus|plasma membrane|platelet alpha granule lumen|antigen binding|cytokine activity|enzyme binding|growth factor activity|identical protein binding|type I transforming growth factor beta receptor binding|type II transforming growth factor…	hsa04010,hsa04350,hsa04390,hsa04068,hsa04060,hsa04110,hsa04218,hsa04659,hsa04672,hsa04926,hsa04380,hsa05200,hsa05205,hsa05210,hsa05212,hsa05225,hsa05226,hsa05220,hsa05211,hsa05166,hsa05161,hsa05152,hsa05146,hsa05144,hsa05145,hsa05140,hsa05142,hsa05323,hsa05321,hsa05410,hsa05414,hsa05415,hsa04932,hsa04933	MAPK signaling pathway|TGF-beta signaling pathway|Hippo signaling pathway|FoxO signaling pathway|Cytokine-cytokine receptor interaction|Cell cycle|Cellular senescence|Th17 cell differentiation|Intestinal immune network for IgA production|Relaxin signaling pathway|Osteoclast differentiation|Pathways in cancer|Proteoglycans in cancer|Colorectal cancer|Pancreatic cancer|Hepatocellular carcinoma|Gast…	KOG3900	[T]	Transforming growth factor beta, bone morphogenetic protein and related proteins	Signal transduction mechanisms	KOG3900	M	positive regulation of pathway-restricted SMAD protein phosphorylation	Cell wall/membrane/envelope biogenesis	PF00019	TGF_beta	Transforming growth factor beta like domain
P01160	Natriuretic peptides A OS=Homo sapiens OX=9606 GN=NPPA PE=1 SV=2	6	1	1	1	151	16.4	5.57	0	90.8	62.2	122.1	157.6	84.1	83.2	NPPA	4878	Natriuretic peptides A	GO:0005903,GO:0042995,GO:0062023,GO:0005737,GO:0005576,GO:0005615,GO:0042629,GO:0005634,GO:0043204,GO:0048471,GO:0032991,GO:0005179,GO:0051427,GO:0005184,GO:0071855,GO:0005102,GO:0003180,GO:0003161,GO:0014898,GO:0061049,GO:0071260,GO:0006182,GO:0019934,GO:0007565,GO:0090090,GO:0030308,GO:1903815,GO:0042059,GO:0043508,GO:0003085,GO:0007218,GO:0060452,GO:0010753,GO:1902261,GO:0010460,GO:1903595,GO:…	brush border|cell projection|collagen-containing extracellular matrix|cytoplasm|extracellular region|extracellular space|mast cell granule|nucleus|perikaryon|perinuclear region of cytoplasm|protein-containing complex|hormone activity|hormone receptor binding|neuropeptide hormone activity|neuropeptide receptor binding|signaling receptor binding|aortic valve morphogenesis|cardiac conduction system …	hsa04066,hsa04024,hsa04022,hsa04923,hsa04921,hsa04924,hsa04925,hsa04270,hsa04714,hsa05143	HIF-1 signaling pathway|cAMP signaling pathway|cGMP-PKG signaling pathway|Regulation of lipolysis in adipocytes|Oxytocin signaling pathway|Renin secretion|Aldosterone synthesis and secretion|Vascular smooth muscle contraction|Thermogenesis|African trypanosomiasis					ENOG502S9RQ	M	positive regulation of potassium ion export across plasma membrane	Cell wall/membrane/envelope biogenesis	PF00212	ANP	Atrial natriuretic peptide
P01344	Insulin-like growth factor II OS=Homo sapiens OX=9606 GN=IGF2 PE=1 SV=1	14	2	4	2	180	20.1	9.32	7.85	82.6	130.5	106.4	89.2	99.5	91.8	IGF2	3481	Insulin-like growth factor II	GO:0005576,GO:0005615,GO:0031093,GO:0008083,GO:0005179,GO:0005158,GO:0005159,GO:0005178,GO:0043539,GO:0048018,GO:0009887,GO:0001892,GO:0060669,GO:0031017,GO:0006006,GO:0001701,GO:0008286,GO:0038028,GO:0007275,GO:0051148,GO:0000122,GO:0001649,GO:0042104,GO:0043085,GO:0051781,GO:0008284,GO:2000467,GO:0045725,GO:0046628,GO:0043410,GO:0045840,GO:0040018,GO:0046622,GO:0050731,GO:0051897,GO:0001934,GO:…	extracellular region|extracellular space|platelet alpha granule lumen|growth factor activity|hormone activity|insulin receptor binding|insulin-like growth factor receptor binding|integrin binding|protein serine/threonine kinase activator activity|receptor ligand activity|animal organ morphogenesis|embryonic placenta development|embryonic placenta morphogenesis|exocrine pancreas development|glucos…	hsa04010,hsa04014,hsa04151,hsa05200,hsa05205,hsa05225	MAPK signaling pathway|Ras signaling pathway|PI3K-Akt signaling pathway|Pathways in cancer|Proteoglycans in cancer|Hepatocellular carcinoma					ENOG502S0I0	O	insulin receptor signaling pathway via phosphatidylinositol 3-kinase	Posttranslational modification, protein turnover, chaperones	PF00049	Insulin	Insulin/IGF/Relaxin family
P01591	Immunoglobulin J chain OS=Homo sapiens OX=9606 GN=JCHAIN PE=1 SV=4	58	7	39	7	159	18.1	5.24	70.93	146.2	120.6	78.5	68.8	94	91.9	JCHAIN	3512	Immunoglobulin J chain	GO:0072562,GO:0071750,GO:0070062,GO:0005576,GO:0005615,GO:0071748,GO:0071756,GO:0071752,GO:0071751,GO:0003823,GO:0019862,GO:0034987,GO:0042803,GO:0030674,GO:0002250,GO:0019731,GO:0003094,GO:0006959,GO:0006955,GO:0045087,GO:0060267,GO:0065003,GO:0001895	blood microparticle|dimeric IgA immunoglobulin complex|extracellular exosome|extracellular region|extracellular space|monomeric IgA immunoglobulin complex|pentameric IgM immunoglobulin complex|secretory dimeric IgA immunoglobulin complex|secretory IgA immunoglobulin complex|antigen binding|IgA binding|immunoglobulin receptor binding|protein homodimerization activity|protein-macromolecule adaptor …							ENOG502RZF4	S	IgA binding	Function unknown	PF15097	Ig_J_chain	Immunoglobulin J chain
P01593	Immunoglobulin kappa variable 1D-33 OS=Homo sapiens OX=9606 GN=IGKV1D-33 PE=1 SV=2	14	1	6	1	117	12.8	4.78	15.26	140.8	45.2	108.2	92.4	93	120.4	IGKV1D-33	107985528	Immunoglobulin kappa variable 1D-33	GO:0072562,GO:0070062,GO:0005576,GO:0005615,GO:0019814,GO:0005886,GO:0003823,GO:0002250,GO:0006955	blood microparticle|extracellular exosome|extracellular region|extracellular space|immunoglobulin complex|plasma membrane|antigen binding|adaptive immune response|immune response											PF07686	V-set	Immunoglobulin V-set domain
P01624	Immunoglobulin kappa variable 3-15 OS=Homo sapiens OX=9606 GN=IGKV3-15 PE=1 SV=2	18	1	5	1	115	12.5	5.19	15.37	126.1	74.2	111.5	84.2	100	103.9	IGKV3-15	7441	Immunoglobulin kappa variable 3-15	GO:0072562,GO:0005576,GO:0005615,GO:0019814,GO:0005886,GO:0003823,GO:0002250,GO:0006955	blood microparticle|extracellular region|extracellular space|immunoglobulin complex|plasma membrane|antigen binding|adaptive immune response|immune response											PF07686	V-set	Immunoglobulin V-set domain
P01699	Immunoglobulin lambda variable 1-44 OS=Homo sapiens OX=9606 GN=IGLV1-44 PE=1 SV=2	25	1	2	1	117	12.2	5.17	2.76	324.8	95.6	40.6	27.9	51.6	59.5	IGLV1-44	29802	Immunoglobulin lambda variable 1-44	GO:0005576,GO:0005615,GO:0019814,GO:0005886,GO:0003823,GO:0002250,GO:0006955	extracellular region|extracellular space|immunoglobulin complex|plasma membrane|antigen binding|adaptive immune response|immune response											PF07686	V-set	Immunoglobulin V-set domain
P01700	Immunoglobulin lambda variable 1-47 OS=Homo sapiens OX=9606 GN=IGLV1-47 PE=1 SV=2	11	1	12	1	117	12.3	5.91	33.85	111.6	72.7	103.4	95.6	91.7	124.9	IGLV1-47	7441	Immunoglobulin lambda variable 1-47	GO:0072562,GO:0005576,GO:0005615,GO:0019814,GO:0005886,GO:0003823,GO:0002250,GO:0006955	blood microparticle|extracellular region|extracellular space|immunoglobulin complex|plasma membrane|antigen binding|adaptive immune response|immune response											PF07686	V-set	Immunoglobulin V-set domain
P01701	Immunoglobulin lambda variable 1-51 OS=Homo sapiens OX=9606 GN=IGLV1-51 PE=1 SV=2	14	3	9	3	117	12.2	7.03	15.13	108.1	94.1	126.2	102	82.7	86.9	IGLV1-51	7441	Immunoglobulin lambda variable 1-51	GO:0070062,GO:0005576,GO:0005615,GO:0019814,GO:0005886,GO:0003823,GO:0002250,GO:0006955	extracellular exosome|extracellular region|extracellular space|immunoglobulin complex|plasma membrane|antigen binding|adaptive immune response|immune response											PF07686	V-set	Immunoglobulin V-set domain
P01704	Immunoglobulin lambda variable 2-14 OS=Homo sapiens OX=9606 GN=IGLV2-14 PE=1 SV=2	13	1	1	1	120	12.6	6.49	0	208.8	114.6	44.6	75.2	63.8	93	IGLV2-14	29802	Immunoglobulin lambda variable 2-14	GO:0070062,GO:0005576,GO:0005615,GO:0019814,GO:0005886,GO:0003823,GO:0002250,GO:0006955	extracellular exosome|extracellular region|extracellular space|immunoglobulin complex|plasma membrane|antigen binding|adaptive immune response|immune response											PF07686	V-set	Immunoglobulin V-set domain
P01705	Immunoglobulin lambda variable 2-23 OS=Homo sapiens OX=9606 GN=IGLV2-23 PE=1 SV=2	7	1	4	1	113	11.9	5.91	4.37	190.9	133.9	73.2	70.7	65.8	65.4	IGLV2-23	29802	Immunoglobulin lambda variable 2-23	GO:0005576,GO:0005615,GO:0019814,GO:0005886,GO:0003823,GO:0002250,GO:0006955	extracellular region|extracellular space|immunoglobulin complex|plasma membrane|antigen binding|adaptive immune response|immune response											PF07686	V-set	Immunoglobulin V-set domain
P01706	Immunoglobulin lambda variable 2-11 OS=Homo sapiens OX=9606 GN=IGLV2-11 PE=1 SV=2	13	2	12	1	119	12.6	7.24	20.29	65.5	49.6	150.2	106.7	109.7	118.3	IGLV2-11	29802	Immunoglobulin lambda variable 2-11	GO:0005576,GO:0005615,GO:0019814,GO:0005886,GO:0003823,GO:0002250,GO:0006955	extracellular region|extracellular space|immunoglobulin complex|plasma membrane|antigen binding|adaptive immune response|immune response											PF07686	V-set	Immunoglobulin V-set domain
P01709	Immunoglobulin lambda variable 2-8 OS=Homo sapiens OX=9606 GN=IGLV2-8 PE=1 SV=2	14	2	13	1	118	12.4	5.91	19.83	106.2	86	80	75.9	120.9	131	IGLV2-8	29802	Immunoglobulin lambda variable 2-8	GO:0005576,GO:0005615,GO:0019814,GO:0005886,GO:0003823,GO:0002250,GO:0006955	extracellular region|extracellular space|immunoglobulin complex|plasma membrane|antigen binding|adaptive immune response|immune response											PF07686	V-set	Immunoglobulin V-set domain
P01714	Immunoglobulin lambda variable 3-19 OS=Homo sapiens OX=9606 GN=IGLV3-19 PE=1 SV=2	44	3	11	3	112	12	4.96	19.61	152.5	107.5	94.8	87.8	73.3	84	IGLV3-19	7441	Immunoglobulin lambda variable 3-19	GO:0070062,GO:0005576,GO:0005615,GO:0019814,GO:0005886,GO:0003823,GO:0002250,GO:0006955	extracellular exosome|extracellular region|extracellular space|immunoglobulin complex|plasma membrane|antigen binding|adaptive immune response|immune response											PF07686	V-set	Immunoglobulin V-set domain
P01718	Immunoglobulin lambda variable 3-27 OS=Homo sapiens OX=9606 GN=IGLV3-27 PE=1 SV=2	19	2	4	1	113	12.2	5.01	6.31	62.2	43.8	79.5	72.9	160.6	181.1	IGLV3-27	29802	Immunoglobulin lambda variable 3-27	GO:0005576,GO:0005615,GO:0019814,GO:0005886,GO:0003823,GO:0002250,GO:0006955	extracellular region|extracellular space|immunoglobulin complex|plasma membrane|antigen binding|adaptive immune response|immune response											PF07686	V-set	Immunoglobulin V-set domain
P01721	Immunoglobulin lambda variable 6-57 OS=Homo sapiens OX=9606 GN=IGLV6-57 PE=1 SV=2	17	1	1	1	117	12.6	4.78	0							IGLV6-57	29802	Immunoglobulin lambda variable 6-57	GO:0005576,GO:0005615,GO:0019814,GO:0005886,GO:0003823,GO:0002250,GO:0006955	extracellular region|extracellular space|immunoglobulin complex|plasma membrane|antigen binding|adaptive immune response|immune response											PF07686	V-set	Immunoglobulin V-set domain
P01742	Immunoglobulin heavy variable 1-69 OS=Homo sapiens OX=9606 GN=IGHV1-69 PE=1 SV=2	26	3	16	2	117	12.7	9.17	25.44	78.5	51.6	114.9	89.8	111	154.2	IGHV1-69	102724971	Immunoglobulin heavy variable 1-69	GO:0009897,GO:0005576,GO:0042571,GO:0005886,GO:0003823,GO:0034987,GO:0050853,GO:0006958,GO:0042742,GO:0006955,GO:0045087,GO:0006911,GO:0006910,GO:0050871	external side of plasma membrane|extracellular region|immunoglobulin complex, circulating|plasma membrane|antigen binding|immunoglobulin receptor binding|B cell receptor signaling pathway|complement activation, classical pathway|defense response to bacterium|immune response|innate immune response|phagocytosis, engulfment|phagocytosis, recognition|positive regulation of B cell activation											PF07686	V-set	Immunoglobulin V-set domain
P01743	Immunoglobulin heavy variable 1-46 OS=Homo sapiens OX=9606 GN=IGHV1-46 PE=1 SV=2	44	3	15	2	117	12.9	8.92	31.44	151.9	73	113.5	76.6	80.6	104.4	IGHV1-46	102723407	Immunoglobulin heavy variable 1-46	GO:0009897,GO:0005576,GO:0042571,GO:0005886,GO:0003823,GO:0034987,GO:0050853,GO:0006958,GO:0042742,GO:0006955,GO:0045087,GO:0006911,GO:0006910,GO:0050871	external side of plasma membrane|extracellular region|immunoglobulin complex, circulating|plasma membrane|antigen binding|immunoglobulin receptor binding|B cell receptor signaling pathway|complement activation, classical pathway|defense response to bacterium|immune response|innate immune response|phagocytosis, engulfment|phagocytosis, recognition|positive regulation of B cell activation	hsa04064,hsa04020,hsa04072,hsa04151,hsa04145,hsa04640,hsa04613,hsa04650,hsa04662,hsa04664,hsa04666,hsa04672,hsa05202,hsa05171,hsa05169,hsa05130,hsa05135,hsa05150,hsa05152,hsa05146,hsa05140,hsa05143,hsa05310,hsa05322,hsa05323,hsa05320,hsa05330,hsa05340,hsa05414,hsa05416	NF-kappa B signaling pathway|Calcium signaling pathway|Phospholipase D signaling pathway|PI3K-Akt signaling pathway|Phagosome|Hematopoietic cell lineage|Neutrophil extracellular trap formation|Natural killer cell mediated cytotoxicity|B cell receptor signaling pathway|Fc epsilon RI signaling pathway|Fc gamma R-mediated phagocytosis|Intestinal immune network for IgA production|Transcriptional misr…									PF07686	V-set	Immunoglobulin V-set domain
P01764	Immunoglobulin heavy variable 3-23 OS=Homo sapiens OX=9606 GN=IGHV3-23 PE=1 SV=2	38	3	20	1	117	12.6	8.28	26.99	227.6	134.2	73.9	62.4	34.3	67.7	IGHV3-23	102723407	Immunoglobulin heavy variable 3-23	GO:0072562,GO:0009897,GO:0070062,GO:0005576,GO:0005615,GO:0042571,GO:0005886,GO:0003823,GO:0034987,GO:0050853,GO:0006958,GO:0042742,GO:0006955,GO:0045087,GO:0006911,GO:0006910,GO:0050871	blood microparticle|external side of plasma membrane|extracellular exosome|extracellular region|extracellular space|immunoglobulin complex, circulating|plasma membrane|antigen binding|immunoglobulin receptor binding|B cell receptor signaling pathway|complement activation, classical pathway|defense response to bacterium|immune response|innate immune response|phagocytosis, engulfment|phagocytosis, …	hsa04064,hsa04020,hsa04072,hsa04151,hsa04145,hsa04640,hsa04613,hsa04650,hsa04662,hsa04664,hsa04666,hsa04672,hsa05202,hsa05171,hsa05169,hsa05130,hsa05135,hsa05150,hsa05152,hsa05146,hsa05140,hsa05143,hsa05310,hsa05322,hsa05323,hsa05320,hsa05330,hsa05340,hsa05414,hsa05416	NF-kappa B signaling pathway|Calcium signaling pathway|Phospholipase D signaling pathway|PI3K-Akt signaling pathway|Phagosome|Hematopoietic cell lineage|Neutrophil extracellular trap formation|Natural killer cell mediated cytotoxicity|B cell receptor signaling pathway|Fc epsilon RI signaling pathway|Fc gamma R-mediated phagocytosis|Intestinal immune network for IgA production|Transcriptional misr…									PF07686	V-set	Immunoglobulin V-set domain
P01766	Immunoglobulin heavy variable 3-13 OS=Homo sapiens OX=9606 GN=IGHV3-13 PE=1 SV=2	19	2	7	1	116	12.5	7.08	10.22	87.9	65.4	98.4	89.8	134.7	123.8	IGHV3-13	107985528	Immunoglobulin heavy variable 3-13	GO:0072562,GO:0009897,GO:0005576,GO:0005615,GO:0042571,GO:0005886,GO:0003823,GO:0034987,GO:0050853,GO:0006958,GO:0042742,GO:0006955,GO:0045087,GO:0006911,GO:0006910,GO:0050871	blood microparticle|external side of plasma membrane|extracellular region|extracellular space|immunoglobulin complex, circulating|plasma membrane|antigen binding|immunoglobulin receptor binding|B cell receptor signaling pathway|complement activation, classical pathway|defense response to bacterium|immune response|innate immune response|phagocytosis, engulfment|phagocytosis, recognition|positive r…											PF07686	V-set	Immunoglobulin V-set domain
P01768	Immunoglobulin heavy variable 3-30 OS=Homo sapiens OX=9606 GN=IGHV3-30 PE=1 SV=2	25	3	24	1	117	12.9	8.92	30.56	132.9	93.4	88.8	87.9	94.3	102.7	IGHV3-30	107985528	Immunoglobulin heavy variable 3-30	GO:0009897,GO:0005576,GO:0005615,GO:0042571,GO:0005886,GO:0003823,GO:0034987,GO:0050853,GO:0006958,GO:0042742,GO:0006955,GO:0045087,GO:0006911,GO:0006910,GO:0050871	external side of plasma membrane|extracellular region|extracellular space|immunoglobulin complex, circulating|plasma membrane|antigen binding|immunoglobulin receptor binding|B cell receptor signaling pathway|complement activation, classical pathway|defense response to bacterium|immune response|innate immune response|phagocytosis, engulfment|phagocytosis, recognition|positive regulation of B cell …											PF07686	V-set	Immunoglobulin V-set domain
P01780	Immunoglobulin heavy variable 3-7 OS=Homo sapiens OX=9606 GN=IGHV3-7 PE=1 SV=2	32	4	28	2	117	12.9	6.57	46.66	174.3	125.7	71.8	62.9	72.5	92.8	IGHV3-7	102723407	Immunoglobulin heavy variable 3-7	GO:0072562,GO:0009897,GO:0070062,GO:0005576,GO:0042571,GO:0005886,GO:0003823,GO:0034987,GO:0050853,GO:0006958,GO:0042742,GO:0006955,GO:0045087,GO:0006911,GO:0006910,GO:0050871	blood microparticle|external side of plasma membrane|extracellular exosome|extracellular region|immunoglobulin complex, circulating|plasma membrane|antigen binding|immunoglobulin receptor binding|B cell receptor signaling pathway|complement activation, classical pathway|defense response to bacterium|immune response|innate immune response|phagocytosis, engulfment|phagocytosis, recognition|positive…	hsa04064,hsa04020,hsa04072,hsa04151,hsa04145,hsa04640,hsa04613,hsa04650,hsa04662,hsa04664,hsa04666,hsa04672,hsa05202,hsa05171,hsa05169,hsa05130,hsa05135,hsa05150,hsa05152,hsa05146,hsa05140,hsa05143,hsa05310,hsa05322,hsa05323,hsa05320,hsa05330,hsa05340,hsa05414,hsa05416	NF-kappa B signaling pathway|Calcium signaling pathway|Phospholipase D signaling pathway|PI3K-Akt signaling pathway|Phagosome|Hematopoietic cell lineage|Neutrophil extracellular trap formation|Natural killer cell mediated cytotoxicity|B cell receptor signaling pathway|Fc epsilon RI signaling pathway|Fc gamma R-mediated phagocytosis|Intestinal immune network for IgA production|Transcriptional misr…									PF07686	V-set	Immunoglobulin V-set domain
P01814	Immunoglobulin heavy variable 2-70 OS=Homo sapiens OX=9606 GN=IGHV2-70 PE=1 SV=2	24	2	3	1	119	13.3	6.52	9.33	122	61.3	79.6	71.2	132.1	133.8	IGHV2-70	102723407	Immunoglobulin heavy variable 2-70	GO:0009897,GO:0005576,GO:0042571,GO:0005886,GO:0003823,GO:0034987,GO:0050853,GO:0006958,GO:0042742,GO:0006955,GO:0045087,GO:0006911,GO:0006910,GO:0050871	external side of plasma membrane|extracellular region|immunoglobulin complex, circulating|plasma membrane|antigen binding|immunoglobulin receptor binding|B cell receptor signaling pathway|complement activation, classical pathway|defense response to bacterium|immune response|innate immune response|phagocytosis, engulfment|phagocytosis, recognition|positive regulation of B cell activation	hsa04064,hsa04020,hsa04072,hsa04151,hsa04145,hsa04640,hsa04613,hsa04650,hsa04662,hsa04664,hsa04666,hsa04672,hsa05202,hsa05171,hsa05169,hsa05130,hsa05135,hsa05150,hsa05152,hsa05146,hsa05140,hsa05143,hsa05310,hsa05322,hsa05323,hsa05320,hsa05330,hsa05340,hsa05414,hsa05416	NF-kappa B signaling pathway|Calcium signaling pathway|Phospholipase D signaling pathway|PI3K-Akt signaling pathway|Phagosome|Hematopoietic cell lineage|Neutrophil extracellular trap formation|Natural killer cell mediated cytotoxicity|B cell receptor signaling pathway|Fc epsilon RI signaling pathway|Fc gamma R-mediated phagocytosis|Intestinal immune network for IgA production|Transcriptional misr…									PF07686	V-set	Immunoglobulin V-set domain
P01817	Immunoglobulin heavy variable 2-5 OS=Homo sapiens OX=9606 GN=IGHV2-5 PE=1 SV=2	19	1	1	1	119	13.2	8.29	4.32							IGHV2-5	102723407	Immunoglobulin heavy variable 2-5	GO:0009897,GO:0005576,GO:0042571,GO:0005886,GO:0003823,GO:0034987,GO:0050853,GO:0006958,GO:0042742,GO:0006955,GO:0045087,GO:0006911,GO:0006910,GO:0050871	external side of plasma membrane|extracellular region|immunoglobulin complex, circulating|plasma membrane|antigen binding|immunoglobulin receptor binding|B cell receptor signaling pathway|complement activation, classical pathway|defense response to bacterium|immune response|innate immune response|phagocytosis, engulfment|phagocytosis, recognition|positive regulation of B cell activation	hsa04064,hsa04020,hsa04072,hsa04151,hsa04145,hsa04640,hsa04613,hsa04650,hsa04662,hsa04664,hsa04666,hsa04672,hsa05202,hsa05171,hsa05169,hsa05130,hsa05135,hsa05150,hsa05152,hsa05146,hsa05140,hsa05143,hsa05310,hsa05322,hsa05323,hsa05320,hsa05330,hsa05340,hsa05414,hsa05416	NF-kappa B signaling pathway|Calcium signaling pathway|Phospholipase D signaling pathway|PI3K-Akt signaling pathway|Phagosome|Hematopoietic cell lineage|Neutrophil extracellular trap formation|Natural killer cell mediated cytotoxicity|B cell receptor signaling pathway|Fc epsilon RI signaling pathway|Fc gamma R-mediated phagocytosis|Intestinal immune network for IgA production|Transcriptional misr…									PF07686	V-set	Immunoglobulin V-set domain
P01833	Polymeric immunoglobulin receptor OS=Homo sapiens OX=9606 GN=PIGR PE=1 SV=4	21	13	32	13	764	83.2	5.74	71.73	85.4	130.9	73.3	100.2	109.3	100.8	PIGR	5284	Polymeric immunoglobulin receptor	GO:0035577,GO:0070062,GO:0005615,GO:0005887,GO:0005886,GO:0043235,GO:0071751,GO:0001792,GO:0004888,GO:0001580,GO:0007173,GO:0038093,GO:0002415,GO:0043113,GO:0001895	azurophil granule membrane|extracellular exosome|extracellular space|integral component of plasma membrane|plasma membrane|receptor complex|secretory IgA immunoglobulin complex|polymeric immunoglobulin receptor activity|transmembrane signaling receptor activity|detection of chemical stimulus involved in sensory perception of bitter taste|epidermal growth factor receptor signaling pathway|Fc recep…	hsa04672	Intestinal immune network for IgA production					ENOG502QPKT	S	polymeric immunoglobulin receptor activity	Function unknown	PF07686	V-set	Immunoglobulin V-set domain
P01834	Immunoglobulin kappa constant OS=Homo sapiens OX=9606 GN=IGKC PE=1 SV=2	76	9	213	2	107	11.8	6.52	350.21	134.7	71.3	90.7	73.9	103.1	126.3	IGKC	100423062	Immunoglobulin kappa constant	GO:0072562,GO:0009897,GO:0070062,GO:0005576,GO:0005615,GO:0042571,GO:0005886,GO:0003823,GO:0034987,GO:0050853,GO:0006958,GO:0042742,GO:0006955,GO:0045087,GO:0006911,GO:0006910,GO:0050871,GO:0001895	blood microparticle|external side of plasma membrane|extracellular exosome|extracellular region|extracellular space|immunoglobulin complex, circulating|plasma membrane|antigen binding|immunoglobulin receptor binding|B cell receptor signaling pathway|complement activation, classical pathway|defense response to bacterium|immune response|innate immune response|phagocytosis, engulfment|phagocytosis, …											PF07654	C1-set	Immunoglobulin C1-set domain
P01854	Immunoglobulin heavy constant epsilon OS=Homo sapiens OX=9606 GN=IGHE PE=1 SV=1	26	9	16	9	428	47	8.06	19.72	291.2	67.6	113.6	49.6	31.6	46.4	IGHE	100423062	Immunoglobulin heavy constant epsilon	GO:0009897,GO:0005576,GO:0042571,GO:0003823,GO:0034987,GO:0050853,GO:0006958,GO:0042742,GO:0006955,GO:0045087,GO:0006911,GO:0006910,GO:0050871	external side of plasma membrane|extracellular region|immunoglobulin complex, circulating|antigen binding|immunoglobulin receptor binding|B cell receptor signaling pathway|complement activation, classical pathway|defense response to bacterium|immune response|innate immune response|phagocytosis, engulfment|phagocytosis, recognition|positive regulation of B cell activation											PF07654	C1-set	Immunoglobulin C1-set domain
P01859	Immunoglobulin heavy constant gamma 2 OS=Homo sapiens OX=9606 GN=IGHG2 PE=1 SV=2	54	14	256	6	326	35.9	7.59	452.76	178.3	63.3	98.5	62.8	88.2	108.9	IGHG2	100423062	Immunoglobulin heavy constant gamma 2	GO:0072562,GO:0009897,GO:0070062,GO:0005576,GO:0005615,GO:0042571,GO:0003823,GO:0034987,GO:0050853,GO:0006958,GO:0042742,GO:0045087,GO:0006911,GO:0006910,GO:0050871	blood microparticle|external side of plasma membrane|extracellular exosome|extracellular region|extracellular space|immunoglobulin complex, circulating|antigen binding|immunoglobulin receptor binding|B cell receptor signaling pathway|complement activation, classical pathway|defense response to bacterium|innate immune response|phagocytosis, engulfment|phagocytosis, recognition|positive regulation …											PF07654	C1-set	Immunoglobulin C1-set domain
P01860	Immunoglobulin heavy constant gamma 3 OS=Homo sapiens OX=9606 GN=IGHG3 PE=1 SV=2	58	18	368	8	377	41.3	7.9	660.15	160.2	85.7	81.3	69.8	99.5	103.5	IGHG3	100423062	Immunoglobulin heavy constant gamma 3	GO:0072562,GO:0009897,GO:0070062,GO:0005576,GO:0005615,GO:0042571,GO:0003823,GO:0034987,GO:0050853,GO:0006958,GO:0042742,GO:0045087,GO:0006911,GO:0006910,GO:0050871,GO:0001895	blood microparticle|external side of plasma membrane|extracellular exosome|extracellular region|extracellular space|immunoglobulin complex, circulating|antigen binding|immunoglobulin receptor binding|B cell receptor signaling pathway|complement activation, classical pathway|defense response to bacterium|innate immune response|phagocytosis, engulfment|phagocytosis, recognition|positive regulation …											PF07654	C1-set	Immunoglobulin C1-set domain
P01861	Immunoglobulin heavy constant gamma 4 OS=Homo sapiens OX=9606 GN=IGHG4 PE=1 SV=1	44	11	183	5	327	35.9	7.36	353.63	346.9	74.6	68.5	45.4	29.7	34.9	IGHG4	100423062	Immunoglobulin heavy constant gamma 4	GO:0072562,GO:0009897,GO:0070062,GO:0005576,GO:0005615,GO:0042571,GO:0003823,GO:0034987,GO:0050853,GO:0006958,GO:0042742,GO:0045087,GO:0006911,GO:0006910,GO:0050871	blood microparticle|external side of plasma membrane|extracellular exosome|extracellular region|extracellular space|immunoglobulin complex, circulating|antigen binding|immunoglobulin receptor binding|B cell receptor signaling pathway|complement activation, classical pathway|defense response to bacterium|innate immune response|phagocytosis, engulfment|phagocytosis, recognition|positive regulation …											PF07654	C1-set	Immunoglobulin C1-set domain
P01871	Immunoglobulin heavy constant mu OS=Homo sapiens OX=9606 GN=IGHM PE=1 SV=4	57	25	369	10	453	49.4	6.77	606.44	143.5	149.3	61.6	69.4	87.2	89	IGHM	3543	Immunoglobulin heavy constant mu	GO:0072562,GO:0009986,GO:0009897,GO:0070062,GO:0005615,GO:0071757,GO:0042571,GO:0016021,GO:0071756,GO:0005886,GO:0003823,GO:0002250,GO:0019731,GO:0050853,GO:0006958,GO:0042742,GO:0050829,GO:0045087,GO:0006911,GO:0006910,GO:0050871	blood microparticle|cell surface|external side of plasma membrane|extracellular exosome|extracellular space|hexameric IgM immunoglobulin complex|immunoglobulin complex, circulating|integral component of membrane|pentameric IgM immunoglobulin complex|plasma membrane|antigen binding|adaptive immune response|antibacterial humoral response|B cell receptor signaling pathway|complement activation, clas…	hsa05340	Primary immunodeficiency									PF07654	C1-set	Immunoglobulin C1-set domain
P01876	Immunoglobulin heavy constant alpha 1 OS=Homo sapiens OX=9606 GN=IGHA1 PE=1 SV=2	66	21	446	12	353	37.6	6.51	912.88	90.1	65.4	112.4	94.9	105.1	132	IGHA1	55423	Immunoglobulin heavy constant alpha 1	GO:0072562,GO:0009897,GO:0070062,GO:0005576,GO:0005615,GO:0042571,GO:0071748,GO:0071752,GO:0071751,GO:0003823,GO:0019731,GO:0050853,GO:0006958,GO:0042742,GO:0003094,GO:0006955,GO:0045087,GO:0006911,GO:0006910,GO:0050871,GO:0060267,GO:0018298,GO:0001895	blood microparticle|external side of plasma membrane|extracellular exosome|extracellular region|extracellular space|immunoglobulin complex, circulating|monomeric IgA immunoglobulin complex|secretory dimeric IgA immunoglobulin complex|secretory IgA immunoglobulin complex|antigen binding|antibacterial humoral response|B cell receptor signaling pathway|complement activation, classical pathway|defens…	hsa04380	Osteoclast differentiation									PF07654	C1-set	Immunoglobulin C1-set domain
P01877	Immunoglobulin heavy constant alpha 2 OS=Homo sapiens OX=9606 GN=IGHA2 PE=1 SV=4	67	17	224	1	340	36.6	6.27	405.11	76.7	81.4	156.8	137.4	60	87.7	IGHA2	55423	Immunoglobulin heavy constant alpha 2	GO:0072562,GO:0009897,GO:0070062,GO:0005576,GO:0005615,GO:0042571,GO:0071748,GO:0071752,GO:0071751,GO:0003823,GO:0019731,GO:0050853,GO:0006958,GO:0042742,GO:0003094,GO:0006955,GO:0045087,GO:0006911,GO:0006910,GO:0050871,GO:0060267,GO:0001895	blood microparticle|external side of plasma membrane|extracellular exosome|extracellular region|extracellular space|immunoglobulin complex, circulating|monomeric IgA immunoglobulin complex|secretory dimeric IgA immunoglobulin complex|secretory IgA immunoglobulin complex|antigen binding|antibacterial humoral response|B cell receptor signaling pathway|complement activation, classical pathway|defens…	hsa04380	Osteoclast differentiation									PF00047	ig	Immunoglobulin domain
P02042	Hemoglobin subunit delta OS=Homo sapiens OX=9606 GN=HBD PE=1 SV=2	77	10	62	5	147	16	8.05	134.32	57.8	74.5	70.5	67.1	84.7	245.4	HBD	3045	Hemoglobin subunit delta	GO:0072562,GO:0005829,GO:0031838,GO:0005833,GO:0020037,GO:0031721,GO:0046872,GO:0043177,GO:0019825,GO:0005344,GO:0098869,GO:0042744	blood microparticle|cytosol|haptoglobin-hemoglobin complex|hemoglobin complex|heme binding|hemoglobin alpha binding|metal ion binding|organic acid binding|oxygen binding|oxygen carrier activity|cellular oxidant detoxification|hydrogen peroxide catabolic process			KOG3378	[C]	Globins and related hemoproteins	Energy production and conversion	KOG3378	C	Belongs to the globin family	Energy production and conversion	PF00042	Globin	Globin
P02144	Myoglobin OS=Homo sapiens OX=9606 GN=MB PE=1 SV=2	25	3	4	3	154	17.2	7.68	8.78	264.5	30.8	99.3	69.3	62.3	73.7	MB	4151	Myoglobin	GO:0005829,GO:0070062,GO:0020037,GO:0046872,GO:0019825,GO:0005344,GO:0050873,GO:0043353,GO:0007507,GO:0015671,GO:0009725,GO:0042542,GO:0001666,GO:0031444	cytosol|extracellular exosome|heme binding|metal ion binding|oxygen binding|oxygen carrier activity|brown fat cell differentiation|enucleate erythrocyte differentiation|heart development|oxygen transport|response to hormone|response to hydrogen peroxide|response to hypoxia|slow-twitch skeletal muscle fiber contraction			KOG3378	[C]	Globins and related hemoproteins	Energy production and conversion	KOG3378	C	oxygen carrier activity	Energy production and conversion	PF00042	Globin	Globin
P02452	Collagen alpha-1(I) chain OS=Homo sapiens OX=9606 GN=COL1A1 PE=1 SV=5	1	1	1	1	1464	138.9	5.8	0	73.7	57.5	114.1	134.7	135.2	84.7	COL1A1	1277	Collagen alpha-1(I) chain	GO:0005584,GO:0062023,GO:0005737,GO:0005788,GO:0031012,GO:0005576,GO:0005615,GO:0005794,GO:0030141,GO:0005201,GO:0030020,GO:0042802,GO:0046872,GO:0048407,GO:0002020,GO:0001568,GO:0060346,GO:0060351,GO:0071230,GO:0071364,GO:0044344,GO:1902618,GO:0071260,GO:0071300,GO:0071560,GO:0071356,GO:0071306,GO:0032964,GO:0030199,GO:0038063,GO:0048706,GO:0001958,GO:0030198,GO:0060325,GO:0001957,GO:0010812,GO:…	collagen type I trimer|collagen-containing extracellular matrix|cytoplasm|endoplasmic reticulum lumen|extracellular matrix|extracellular region|extracellular space|Golgi apparatus|secretory granule|extracellular matrix structural constituent|extracellular matrix structural constituent conferring tensile strength|identical protein binding|metal ion binding|platelet-derived growth factor binding|pr…	hsa04151,hsa04512,hsa04510,hsa04611,hsa04926,hsa04974,hsa05205,hsa05165,hsa05146,hsa05415,hsa04933	PI3K-Akt signaling pathway|ECM-receptor interaction|Focal adhesion|Platelet activation|Relaxin signaling pathway|Protein digestion and absorption|Proteoglycans in cancer|Human papillomavirus infection|Amoebiasis|Diabetic cardiomyopathy|AGE-RAGE signaling pathway in diabetic complications	KOG3544	[W]	Collagens (type IV and type XIII), and related proteins	Extracellular structures	KOG3544	D	structural constituent of cuticle	Cell cycle control, cell division, chromosome partitioning	PF00093	VWC	von Willebrand factor type C domain
P02533	Keratin, type I cytoskeletal 14 OS=Homo sapiens OX=9606 GN=KRT14 PE=1 SV=4	43	24	47	7	472	51.5	5.16	69.51	77.7	124.5	90.7	69.2	146.6	91.3	KRT14	3861	Keratin, type I cytoskeletal 14	GO:0045178,GO:0071944,GO:0005737,GO:0005829,GO:0070062,GO:0005882,GO:0045095,GO:0005634,GO:1990254,GO:0005200,GO:0007568,GO:0008544,GO:0030855,GO:0042633,GO:0045110,GO:0010212,GO:0010043	basal part of cell|cell periphery|cytoplasm|cytosol|extracellular exosome|intermediate filament|keratin filament|nucleus|keratin filament binding|structural constituent of cytoskeleton|aging|epidermis development|epithelial cell differentiation|hair cycle|intermediate filament bundle assembly|response to ionizing radiation|response to zinc ion	hsa04915,hsa05150	Estrogen signaling pathway|Staphylococcus aureus infection					ENOG502R8V7	S	intermediate filament bundle assembly	Function unknown	PF00038	Filament	Intermediate filament protein
P02538	Keratin, type II cytoskeletal 6A OS=Homo sapiens OX=9606 GN=KRT6A PE=1 SV=3	36	25	45	3	564	60	8	73.3	74.2	134.4	86.3	74.6	116.1	114.4	KRT6A	3853	Keratin, type II cytoskeletal 6A	GO:0005829,GO:0070062,GO:0045095,GO:0016020,GO:0005634,GO:0005200,GO:0061844,GO:0030154,GO:0051838,GO:0050830,GO:0002009,GO:0001899,GO:2000536,GO:0008284,GO:0042060	cytosol|extracellular exosome|keratin filament|membrane|nucleus|structural constituent of cytoskeleton|antimicrobial humoral immune response mediated by antimicrobial peptide|cell differentiation|cytolysis by host of symbiont cells|defense response to Gram-positive bacterium|morphogenesis of an epithelium|negative regulation of cytolysis by symbiont of host cells|negative regulation of entry of b…							ENOG502QURK	S	structural molecule activity	Function unknown	PF00038	Filament	Intermediate filament protein
P02647	Apolipoprotein A-I OS=Homo sapiens OX=9606 GN=APOA1 PE=1 SV=1	87	40	1095	40	267	30.8	5.76	1553.39	63.7	136	95.4	85.7	117.3	101.9	APOA1	335	Apolipoprotein A-I	GO:0072562,GO:0009986,GO:0042627,GO:0062023,GO:0031410,GO:0005829,GO:0034365,GO:0005769,GO:0030139,GO:0071682,GO:0005788,GO:0070062,GO:0005576,GO:0005615,GO:1903561,GO:0034364,GO:0034363,GO:0034362,GO:0005634,GO:0005886,GO:0034774,GO:0034366,GO:0034361,GO:0001540,GO:0034191,GO:0034190,GO:0045499,GO:0015485,GO:0120020,GO:0019899,GO:0031072,GO:0008035,GO:0070653,GO:0042802,GO:0055102,GO:0031210,GO:…	blood microparticle|cell surface|chylomicron|collagen-containing extracellular matrix|cytoplasmic vesicle|cytosol|discoidal high-density lipoprotein particle|early endosome|endocytic vesicle|endocytic vesicle lumen|endoplasmic reticulum lumen|extracellular exosome|extracellular region|extracellular space|extracellular vesicle|high-density lipoprotein particle|intermediate-density lipoprotein part…	hsa03320,hsa04975,hsa04979,hsa04977,hsa05143,hsa05417	PPAR signaling pathway|Fat digestion and absorption|Cholesterol metabolism|Vitamin digestion and absorption|African trypanosomiasis|Lipid and atherosclerosis					ENOG502S1XQ	O	high-density lipoprotein particle receptor binding	Posttranslational modification, protein turnover, chaperones	PF01442	Apolipoprotein	Apolipoprotein A1/A4/E domain
P02649	Apolipoprotein E OS=Homo sapiens OX=9606 GN=APOE PE=1 SV=1	77	29	125	29	317	36.1	5.73	231.67	73.2	133.9	116.1	92.6	91.7	92.4	APOE	348	Apolipoprotein E	GO:0072562,GO:0042627,GO:0030669,GO:0062023,GO:0005737,GO:0030425,GO:0034365,GO:0005769,GO:0071682,GO:0005783,GO:0005788,GO:0070062,GO:0031012,GO:0005576,GO:0005615,GO:1903561,GO:0098978,GO:0005794,GO:0034364,GO:0034363,GO:1990777,GO:0034362,GO:0016020,GO:0043025,GO:0005634,GO:0005886,GO:0043083,GO:0034361,GO:0001540,GO:0016209,GO:0120020,GO:0043395,GO:0008201,GO:0042802,GO:0008289,GO:0005319,GO:…	blood microparticle|chylomicron|clathrin-coated endocytic vesicle membrane|collagen-containing extracellular matrix|cytoplasm|dendrite|discoidal high-density lipoprotein particle|early endosome|endocytic vesicle lumen|endoplasmic reticulum|endoplasmic reticulum lumen|extracellular exosome|extracellular matrix|extracellular region|extracellular space|extracellular vesicle|glutamatergic synapse|Gol…	hsa04979,hsa05010	Cholesterol metabolism|Alzheimer disease					ENOG502QVD6	O	very-low-density lipoprotein particle receptor binding	Posttranslational modification, protein turnover, chaperones	PF01442	Apolipoprotein	Apolipoprotein A1/A4/E domain
P02652	Apolipoprotein A-II OS=Homo sapiens OX=9606 GN=APOA2 PE=1 SV=1	42	7	156	7	100	11.2	6.62	282.42	60.1	139.5	90.9	76.2	126.6	106.7	APOA2	336	Apolipoprotein A-II	GO:0072562,GO:0042627,GO:0005829,GO:0005769,GO:0005788,GO:0070062,GO:0005576,GO:0034364,GO:0034366,GO:0034361,GO:0034190,GO:0015485,GO:0120020,GO:0031072,GO:0008035,GO:0070653,GO:0055102,GO:0008289,GO:0005319,GO:0031210,GO:0060228,GO:0005543,GO:0046982,GO:0042803,GO:0005102,GO:0002526,GO:0031100,GO:0033344,GO:0042632,GO:0008203,GO:0030301,GO:0046340,GO:0034380,GO:0034384,GO:0034375,GO:0042157,GO:…	blood microparticle|chylomicron|cytosol|early endosome|endoplasmic reticulum lumen|extracellular exosome|extracellular region|high-density lipoprotein particle|spherical high-density lipoprotein particle|very-low-density lipoprotein particle|apolipoprotein receptor binding|cholesterol binding|cholesterol transfer activity|heat shock protein binding|high-density lipoprotein particle binding|high-d…	hsa03320,hsa04979	PPAR signaling pathway|Cholesterol metabolism					ENOG502SVYZ	S	negative regulation of cholesterol transporter activity	Function unknown	PF04711	ApoA-II	Apolipoprotein A-II (ApoA-II)
P02654	Apolipoprotein C-I OS=Homo sapiens OX=9606 GN=APOC1 PE=1 SV=1	37	6	53	6	83	9.3	8.47	63.65	46.3	88.3	123	101.6	115.9	124.9	APOC1	341	Apolipoprotein C-I	GO:0042627,GO:0005783,GO:0005576,GO:0034364,GO:0034361,GO:0005504,GO:0055102,GO:0031210,GO:0060228,GO:0004859,GO:0033344,GO:0034382,GO:0034375,GO:0006629,GO:0042157,GO:0032375,GO:0045717,GO:0050995,GO:0045833,GO:0051005,GO:0010900,GO:0048261,GO:0010916,GO:0033700,GO:0034369,GO:0010873,GO:0032374,GO:0006641,GO:0034379,GO:0034447	chylomicron|endoplasmic reticulum|extracellular region|high-density lipoprotein particle|very-low-density lipoprotein particle|fatty acid binding|lipase inhibitor activity|phosphatidylcholine binding|phosphatidylcholine-sterol O-acyltransferase activator activity|phospholipase inhibitor activity|cholesterol efflux|chylomicron remnant clearance|high-density lipoprotein particle remodeling|lipid me…	hsa04979	Cholesterol metabolism					ENOG502SEU4	M	negative regulation of phosphatidylcholine catabolic process	Cell wall/membrane/envelope biogenesis	PF04691	ApoC-I	Apolipoprotein C-I (ApoC-1)
P02655	Apolipoprotein C-II OS=Homo sapiens OX=9606 GN=APOC2 PE=1 SV=1	50	4	36	4	101	11.3	4.72	58.7	69	114.7	110.9	84.8	94.7	125.9	APOC2	344	Apolipoprotein C-II	GO:0042627,GO:0005769,GO:0005576,GO:0005615,GO:0034363,GO:0034362,GO:0034366,GO:0034361,GO:0042802,GO:0055102,GO:0008289,GO:0060230,GO:0016004,GO:0043274,GO:0033344,GO:0042632,GO:0034382,GO:0034371,GO:0034384,GO:0016042,GO:0032375,GO:0045833,GO:0048261,GO:0010916,GO:0033700,GO:0045723,GO:0051006,GO:0010518,GO:0060697,GO:0010898,GO:0010902,GO:0043691,GO:0070328,GO:0034370,GO:0034372	chylomicron|early endosome|extracellular region|extracellular space|intermediate-density lipoprotein particle|low-density lipoprotein particle|spherical high-density lipoprotein particle|very-low-density lipoprotein particle|identical protein binding|lipase inhibitor activity|lipid binding|lipoprotein lipase activator activity|phospholipase activator activity|phospholipase binding|cholesterol eff…	hsa04979	Cholesterol metabolism					ENOG502SEJB	S	positive regulation of phospholipid catabolic process	Function unknown	PF05355	Apo-CII	Apolipoprotein C-II
P02656	Apolipoprotein C-III OS=Homo sapiens OX=9606 GN=APOC3 PE=1 SV=1	59	6	67	6	99	10.8	5.41	189.59	47.3	158.8	102.3	95.9	91.9	103.8	APOC3	345	Apolipoprotein C-III	GO:0042627,GO:0062023,GO:0005769,GO:0070062,GO:0005576,GO:0005615,GO:0034363,GO:0034366,GO:0034361,GO:0015485,GO:0030234,GO:0070653,GO:0055102,GO:0005543,GO:0033344,GO:0042632,GO:0034382,GO:0007186,GO:0034375,GO:0042157,GO:0060621,GO:0045717,GO:0010987,GO:0050995,GO:0045833,GO:0051005,GO:0010989,GO:0048261,GO:0010897,GO:0010916,GO:0010903,GO:0033700,GO:0032489,GO:0043691,GO:0019433,GO:0070328,GO:…	chylomicron|collagen-containing extracellular matrix|early endosome|extracellular exosome|extracellular region|extracellular space|intermediate-density lipoprotein particle|spherical high-density lipoprotein particle|very-low-density lipoprotein particle|cholesterol binding|enzyme regulator activity|high-density lipoprotein particle receptor binding|lipase inhibitor activity|phospholipid binding|…	hsa03320,hsa04979	PPAR signaling pathway|Cholesterol metabolism					ENOG502SZ00	S	negative regulation of high-density lipoprotein particle clearance	Function unknown	PF05778	Apo-CIII	Apolipoprotein CIII (Apo-CIII)
P02671	Fibrinogen alpha chain OS=Homo sapiens OX=9606 GN=FGA PE=1 SV=2	38	30	115	30	866	94.9	6.01	191.29	98.7	73.2	111.2	94.7	107.2	114.9	FGA	2243	Fibrinogen alpha chain	GO:0072562,GO:0009986,GO:0062023,GO:0005788,GO:0009897,GO:0070062,GO:0005576,GO:0005615,GO:1903561,GO:0005577,GO:0005886,GO:0031091,GO:0031093,GO:0005201,GO:0046872,GO:0005102,GO:0005198,GO:0002250,GO:0072377,GO:0072378,GO:0007160,GO:0034622,GO:0042730,GO:0043152,GO:0045087,GO:2000261,GO:2000352,GO:1902042,GO:0031639,GO:0070527,GO:0070374,GO:0045921,GO:0034116,GO:0090277,GO:0050714,GO:1900026,GO:…	blood microparticle|cell surface|collagen-containing extracellular matrix|endoplasmic reticulum lumen|external side of plasma membrane|extracellular exosome|extracellular region|extracellular space|extracellular vesicle|fibrinogen complex|plasma membrane|platelet alpha granule|platelet alpha granule lumen|extracellular matrix structural constituent|metal ion binding|signaling receptor binding|str…	hsa04610,hsa04611,hsa04613,hsa05171	Complement and coagulation cascades|Platelet activation|Neutrophil extracellular trap formation|Coronavirus disease - COVID-19					KOG2579	S	signaling receptor binding	Function unknown	PF00147	Fibrinogen_C	Fibrinogen beta and gamma chains, C-terminal globular domain
P02675	Fibrinogen beta chain OS=Homo sapiens OX=9606 GN=FGB PE=1 SV=2	49	19	30	19	491	55.9	8.27	52.63	109.5	61.3	119	117	117.3	75.9	FGB	2244	Fibrinogen beta chain	GO:0072562,GO:0005938,GO:0009986,GO:0062023,GO:0005783,GO:0009897,GO:0070062,GO:0005576,GO:0005615,GO:1903561,GO:0005577,GO:0005886,GO:0031091,GO:0031093,GO:0045202,GO:0051087,GO:0005201,GO:0005102,GO:0005198,GO:0002250,GO:0072378,GO:0007155,GO:0007160,GO:0034622,GO:0071347,GO:0044320,GO:0042730,GO:0043152,GO:0045087,GO:2000352,GO:1902042,GO:0031639,GO:0070527,GO:0070374,GO:0045921,GO:0034116,GO:…	blood microparticle|cell cortex|cell surface|collagen-containing extracellular matrix|endoplasmic reticulum|external side of plasma membrane|extracellular exosome|extracellular region|extracellular space|extracellular vesicle|fibrinogen complex|plasma membrane|platelet alpha granule|platelet alpha granule lumen|synapse|chaperone binding|extracellular matrix structural constituent|signaling recept…	hsa04610,hsa04611,hsa04613,hsa05171	Complement and coagulation cascades|Platelet activation|Neutrophil extracellular trap formation|Coronavirus disease - COVID-19	KOG2579	[R]	Ficolin and related extracellular proteins	General function prediction only	KOG2579	M	signaling receptor binding	Cell wall/membrane/envelope biogenesis	PF00147	Fibrinogen_C	Fibrinogen beta and gamma chains, C-terminal globular domain
P02679	Fibrinogen gamma chain OS=Homo sapiens OX=9606 GN=FGG PE=1 SV=3	23	11	21	11	453	51.5	5.62	46.53	105.5	61	119.1	120.4	118.9	75	FGG	2266	Fibrinogen gamma chain	GO:0072562,GO:0009986,GO:0062023,GO:0005788,GO:0009897,GO:0070062,GO:0005576,GO:0005615,GO:0005577,GO:0005886,GO:0031091,GO:0031093,GO:0050839,GO:0005201,GO:0042802,GO:0046872,GO:0005102,GO:0005198,GO:0072378,GO:0007160,GO:0034622,GO:0071347,GO:0071354,GO:0042730,GO:2000352,GO:1902042,GO:0090331,GO:0031639,GO:0070527,GO:0036345,GO:0070374,GO:0045921,GO:0034116,GO:0090277,GO:0050714,GO:1900026,GO:…	blood microparticle|cell surface|collagen-containing extracellular matrix|endoplasmic reticulum lumen|external side of plasma membrane|extracellular exosome|extracellular region|extracellular space|fibrinogen complex|plasma membrane|platelet alpha granule|platelet alpha granule lumen|cell adhesion molecule binding|extracellular matrix structural constituent|identical protein binding|metal ion bin…	hsa04610,hsa04611,hsa04613,hsa05171,hsa05150	Complement and coagulation cascades|Platelet activation|Neutrophil extracellular trap formation|Coronavirus disease - COVID-19|Staphylococcus aureus infection	KOG2579	[R]	Ficolin and related extracellular proteins	General function prediction only	KOG2579	S	signaling receptor binding	Function unknown	PF00147	Fibrinogen_C	Fibrinogen beta and gamma chains, C-terminal globular domain
P02741	C-reactive protein OS=Homo sapiens OX=9606 GN=CRP PE=1 SV=1	25	6	37	6	224	25	5.63	69.85	267.1	10.9	100.5	147.4	37.2	36.9	CRP	1401	C-reactive protein	GO:0005576,GO:0005615,GO:0005509,GO:0033265,GO:0001849,GO:0042802,GO:0030169,GO:0050750,GO:0006953,GO:0006958,GO:0050830,GO:0006954,GO:0045087,GO:0044793,GO:0010888,GO:0010745,GO:0032945,GO:0008228,GO:0010628,GO:0032930,GO:0032677,GO:0042310	extracellular region|extracellular space|calcium ion binding|choline binding|complement component C1q complex binding|identical protein binding|low-density lipoprotein particle binding|low-density lipoprotein particle receptor binding|acute-phase response|complement activation, classical pathway|defense response to Gram-positive bacterium|inflammatory response|innate immune response|negative regu…							ENOG502S201	S	complement component C1q binding	Function unknown	PF00354	Pentaxin	Pentaxin family
P02743	Serum amyloid P-component OS=Homo sapiens OX=9606 GN=APCS PE=1 SV=2	28	7	71	7	223	25.4	6.54	107.64	85.2	75.6	117.5	123.1	101	97.6	APCS	325	Serum amyloid P-component	GO:0072562,GO:0062023,GO:0070062,GO:0005576,GO:0005615,GO:0005634,GO:0005509,GO:0030246,GO:0001849,GO:0042802,GO:0030169,GO:0051082,GO:0046790,GO:0006953,GO:0051131,GO:0006958,GO:0045087,GO:0044869,GO:0044871,GO:0044793,GO:0002674,GO:1903016,GO:1903019,GO:0045656,GO:0046597,GO:0048525,GO:0061045,GO:0006457	blood microparticle|collagen-containing extracellular matrix|extracellular exosome|extracellular region|extracellular space|nucleus|calcium ion binding|carbohydrate binding|complement component C1q complex binding|identical protein binding|low-density lipoprotein particle binding|unfolded protein binding|virion binding|acute-phase response|chaperone-mediated protein complex assembly|complement ac…							ENOG502S201	S	complement component C1q binding	Function unknown	PF00354	Pentaxin	Pentaxin family
P02745	Complement C1q subcomponent subunit A OS=Homo sapiens OX=9606 GN=C1QA PE=1 SV=2	18	4	14	4	245	26	9.11	24.72	97.3	91.2	107.2	103.7	95.3	105.3	C1QA	712	Complement C1q subcomponent subunit A	GO:0005581,GO:0062023,GO:0005602,GO:0005576,GO:0098794,GO:0045202,GO:0001540,GO:0007568,GO:0048143,GO:0007267,GO:0006956,GO:0006958,GO:0150062,GO:0045087,GO:0001774,GO:0016322,GO:1901216,GO:0010039,GO:0050808,GO:0098883,GO:0150064	collagen trimer|collagen-containing extracellular matrix|complement component C1 complex|extracellular region|postsynapse|synapse|amyloid-beta binding|aging|astrocyte activation|cell-cell signaling|complement activation|complement activation, classical pathway|complement-mediated synapse pruning|innate immune response|microglial cell activation|neuron remodeling|positive regulation of neuron deat…	hsa04610,hsa05171,hsa05133,hsa05150,hsa05142,hsa05322,hsa05020,hsa04936	Complement and coagulation cascades|Coronavirus disease - COVID-19|Pertussis|Staphylococcus aureus infection|Chagas disease|Systemic lupus erythematosus|Prion disease|Alcoholic liver disease					ENOG502RZM2	S	complement activation, classical pathway	Function unknown	PF00386	C1q	C1q domain
P02746	Complement C1q subcomponent subunit B OS=Homo sapiens OX=9606 GN=C1QB PE=1 SV=3	35	8	67	8	253	26.7	8.63	107.15	95.7	89.8	103	104.6	97.4	109.5	C1QB	713	Complement C1q subcomponent subunit B	GO:0072562,GO:0005581,GO:0062023,GO:0005602,GO:0005576,GO:0098794,GO:0045202,GO:0006956,GO:0006958,GO:0045087,GO:0098883	blood microparticle|collagen trimer|collagen-containing extracellular matrix|complement component C1 complex|extracellular region|postsynapse|synapse|complement activation|complement activation, classical pathway|innate immune response|synapse pruning	hsa04610,hsa05171,hsa05133,hsa05150,hsa05142,hsa05322,hsa05020,hsa04936	Complement and coagulation cascades|Coronavirus disease - COVID-19|Pertussis|Staphylococcus aureus infection|Chagas disease|Systemic lupus erythematosus|Prion disease|Alcoholic liver disease					ENOG502RYR2	S	complement activation, classical pathway	Function unknown	PF00386	C1q	C1q domain
P02747	Complement C1q subcomponent subunit C OS=Homo sapiens OX=9606 GN=C1QC PE=1 SV=3	29	4	23	4	245	25.8	8.41	57.28	93.3	90.5	102.3	101.6	100.3	112	C1QC	714	Complement C1q subcomponent subunit C	GO:0072562,GO:0005581,GO:0062023,GO:0005576,GO:0005615,GO:0098794,GO:0045202,GO:0006958,GO:0006955,GO:0045087,GO:0030853,GO:0045650,GO:0098883	blood microparticle|collagen trimer|collagen-containing extracellular matrix|extracellular region|extracellular space|postsynapse|synapse|complement activation, classical pathway|immune response|innate immune response|negative regulation of granulocyte differentiation|negative regulation of macrophage differentiation|synapse pruning	hsa04610,hsa05171,hsa05133,hsa05150,hsa05142,hsa05322,hsa05020,hsa04936	Complement and coagulation cascades|Coronavirus disease - COVID-19|Pertussis|Staphylococcus aureus infection|Chagas disease|Systemic lupus erythematosus|Prion disease|Alcoholic liver disease					ENOG502RZM2	S	complement activation, classical pathway	Function unknown	PF00386	C1q	C1q domain
P02748	Complement component C9 OS=Homo sapiens OX=9606 GN=C9 PE=1 SV=2	42	27	138	27	559	63.1	5.59	262.34	102.9	72.7	109	111.5	102.5	101.4	C9	735	Complement component C9	GO:0072562,GO:0070062,GO:0005576,GO:0005615,GO:0005579,GO:0005886,GO:0001906,GO:0006957,GO:0006958,GO:0019835,GO:0051260	blood microparticle|extracellular exosome|extracellular region|extracellular space|membrane attack complex|plasma membrane|cell killing|complement activation, alternative pathway|complement activation, classical pathway|cytolysis|protein homooligomerization	hsa04610,hsa05171,hsa05146,hsa05322,hsa05020	Complement and coagulation cascades|Coronavirus disease - COVID-19|Amoebiasis|Systemic lupus erythematosus|Prion disease					ENOG502QWHM	O	complement activation, alternative pathway	Posttranslational modification, protein turnover, chaperones	PF00057	Ldl_recept_a	Low-density lipoprotein receptor domain class A
P02749	Beta-2-glycoprotein 1 OS=Homo sapiens OX=9606 GN=APOH PE=1 SV=3	45	13	45	13	345	38.3	7.97	95.26	57	123.5	137.6	81.2	118	82.8	APOH	350	Beta-2-glycoprotein 1	GO:0009986,GO:0042627,GO:0062023,GO:0070062,GO:0005576,GO:0005615,GO:0034364,GO:0031089,GO:0034361,GO:0008201,GO:0042802,GO:0008289,GO:0060230,GO:0005543,GO:0007597,GO:0016525,GO:0030195,GO:0010596,GO:0001937,GO:0051918,GO:0033033,GO:0034392,GO:0031639,GO:0030194,GO:0051006,GO:0051917,GO:0006641,GO:0034197	cell surface|chylomicron|collagen-containing extracellular matrix|extracellular exosome|extracellular region|extracellular space|high-density lipoprotein particle|platelet dense granule lumen|very-low-density lipoprotein particle|heparin binding|identical protein binding|lipid binding|lipoprotein lipase activator activity|phospholipid binding|blood coagulation, intrinsic pathway|negative regulati…	hsa04979	Cholesterol metabolism	KOG4297	[TV]	C-type lectin	Signal transduction mechanisms |Defense mechanisms	KOG4297	S	carbohydrate binding	Function unknown	PF00084	Sushi	Sushi repeat (SCR repeat)
P02750	Leucine-rich alpha-2-glycoprotein OS=Homo sapiens OX=9606 GN=LRG1 PE=1 SV=2	47	16	84	16	347	38.2	6.95	178.77	151.4	55.1	82.9	107.5	103.9	99.2	LRG1	116844	Leucine-rich alpha-2-glycoprotein	GO:0070062,GO:0005576,GO:0005615,GO:1904813,GO:0043231,GO:0016020,GO:0035580,GO:1904724,GO:0005160,GO:0050873,GO:0045766,GO:0001938,GO:0030511,GO:0009617	extracellular exosome|extracellular region|extracellular space|ficolin-1-rich granule lumen|intracellular membrane-bounded organelle|membrane|specific granule lumen|tertiary granule lumen|transforming growth factor beta receptor binding|brown fat cell differentiation|positive regulation of angiogenesis|positive regulation of endothelial cell proliferation|positive regulation of transforming growt…			KOG0619	[R]	FOG: Leucine rich repeat	General function prediction only	KOG0619	U	regulation of response to stimulus	Intracellular trafficking, secretion, and vesicular transport	PF13855	LRR_8	Leucine rich repeat
P02751	Fibronectin OS=Homo sapiens OX=9606 GN=FN1 PE=1 SV=5	43	79	388	79	2477	272.2	5.5	760.89	79.5	168.8	109	88.9	99.7	54.1	FN1	2335	Fibronectin	GO:0016324,GO:0005604,GO:0072562,GO:0062023,GO:0005788,GO:0005793,GO:0070062,GO:0031012,GO:0005576,GO:0005615,GO:0005577,GO:0031093,GO:0051087,GO:0005518,GO:0097718,GO:0019899,GO:0005201,GO:0008201,GO:0042802,GO:0005178,GO:0016504,GO:0002020,GO:0008022,GO:0043394,GO:0005102,GO:0006953,GO:0001525,GO:0051702,GO:0072378,GO:0007161,GO:0007155,GO:0007160,GO:0007044,GO:0035987,GO:0007507,GO:0033622,GO:…	apical plasma membrane|basement membrane|blood microparticle|collagen-containing extracellular matrix|endoplasmic reticulum lumen|endoplasmic reticulum-Golgi intermediate compartment|extracellular exosome|extracellular matrix|extracellular region|extracellular space|fibrinogen complex|platelet alpha granule lumen|chaperone binding|collagen binding|disordered domain specific binding|enzyme binding…	hsa04151,hsa04512,hsa04510,hsa04810,hsa05200,hsa05205,hsa05222,hsa05165,hsa05135,hsa05100,hsa05146,hsa04933	PI3K-Akt signaling pathway|ECM-receptor interaction|Focal adhesion|Regulation of actin cytoskeleton|Pathways in cancer|Proteoglycans in cancer|Small cell lung cancer|Human papillomavirus infection|Yersinia infection|Bacterial invasion of epithelial cells|Amoebiasis|AGE-RAGE signaling pathway in diabetic complications									PF00039	fn1	Fibronectin type I domain
P02753	Retinol-binding protein 4 OS=Homo sapiens OX=9606 GN=RBP4 PE=1 SV=3	72	11	111	11	201	23	6.07	195.75	56.1	124.9	97.8	95.3	122.3	103.5	RBP4	5950	Retinol-binding protein 4	GO:0070062,GO:0005576,GO:0005615,GO:0032991,GO:0044877,GO:0016918,GO:0019841,GO:0034632,GO:0048738,GO:0048562,GO:0060059,GO:0048706,GO:0001654,GO:0048807,GO:0006094,GO:0042593,GO:0007507,GO:0060347,GO:0030324,GO:0030277,GO:0060044,GO:0002639,GO:0032024,GO:0045471,GO:0032526,GO:0042572,GO:0034633,GO:0060157,GO:0060065,GO:0060068,GO:0007601	extracellular exosome|extracellular region|extracellular space|protein-containing complex|protein-containing complex binding|retinal binding|retinol binding|retinol transmembrane transporter activity|cardiac muscle tissue development|embryonic organ morphogenesis|embryonic retina morphogenesis in camera-type eye|embryonic skeletal system development|eye development|female genitalia morphogenesis|…							ENOG502RXEW	S	retinol transmembrane transporter activity	Function unknown	PF00061	Lipocalin	Lipocalin / cytosolic fatty-acid binding protein family
P02760	Protein AMBP OS=Homo sapiens OX=9606 GN=AMBP PE=1 SV=1	45	16	184	16	352	39	6.25	293.05	79	95.6	103.3	92.2	113.9	116	AMBP	259	Protein AMBP	GO:0072562,GO:0009986,GO:0062023,GO:0070062,GO:0005576,GO:0005615,GO:0043231,GO:0005886,GO:0019855,GO:0046904,GO:0020037,GO:0019862,GO:0042803,GO:0004867,GO:0007155,GO:0007565,GO:0042167,GO:0050777,GO:0046329,GO:0030163,GO:0018298	blood microparticle|cell surface|collagen-containing extracellular matrix|extracellular exosome|extracellular region|extracellular space|intracellular membrane-bounded organelle|plasma membrane|calcium channel inhibitor activity|calcium oxalate binding|heme binding|IgA binding|protein homodimerization activity|serine-type endopeptidase inhibitor activity|cell adhesion|female pregnancy|heme catabo…							KOG4295	U	serine-type endopeptidase inhibitor activity	Intracellular trafficking, secretion, and vesicular transport	PF00014	Kunitz_BPTI	Kunitz/Bovine pancreatic trypsin inhibitor domain
P02763	Alpha-1-acid glycoprotein 1 OS=Homo sapiens OX=9606 GN=ORM1 PE=1 SV=1	64	20	438	10	201	23.5	5.02	706.05	110.5	62.2	96	128.7	77.1	125.6	ORM1	5004	Alpha-1-acid glycoprotein 1	GO:0072562,GO:0062023,GO:0070062,GO:0005576,GO:0005615,GO:0031093,GO:0035580,GO:1904724,GO:0006953,GO:0006954,GO:0032715,GO:0032720,GO:0032731,GO:0032732,GO:0032760,GO:0002682	blood microparticle|collagen-containing extracellular matrix|extracellular exosome|extracellular region|extracellular space|platelet alpha granule lumen|specific granule lumen|tertiary granule lumen|acute-phase response|inflammatory response|negative regulation of interleukin-6 production|negative regulation of tumor necrosis factor production|positive regulation of interleukin-1 beta production|…							ENOG502S0Q2	S	acute-phase response	Function unknown	PF00061	Lipocalin	Lipocalin / cytosolic fatty-acid binding protein family
P02765	Alpha-2-HS-glycoprotein OS=Homo sapiens OX=9606 GN=AHSG PE=1 SV=2	48	13	184	13	367	39.3	5.72	357.73	82.6	102.7	116.4	91.6	123.2	83.6	AHSG	197	Alpha-2-HS-glycoprotein	GO:0072562,GO:0062023,GO:0005788,GO:0070062,GO:0031012,GO:0005576,GO:0005615,GO:0005794,GO:0031093,GO:0034774,GO:0004869,GO:0004866,GO:0019210,GO:0006953,GO:0030502,GO:0010951,GO:0046627,GO:0001503,GO:0006907,GO:0050766,GO:0030500,GO:0050727,GO:0001501	blood microparticle|collagen-containing extracellular matrix|endoplasmic reticulum lumen|extracellular exosome|extracellular matrix|extracellular region|extracellular space|Golgi apparatus|platelet alpha granule lumen|secretory granule lumen|cysteine-type endopeptidase inhibitor activity|endopeptidase inhibitor activity|kinase inhibitor activity|acute-phase response|negative regulation of bone mi…							ENOG502RYRI	S	negative regulation of bone mineralization	Function unknown	PF00031	Cystatin	Cystatin domain
P02766	Transthyretin OS=Homo sapiens OX=9606 GN=TTR PE=1 SV=1	56	5	39	5	147	15.9	5.76	59.92	80.3	144.6	90.5	89	106.8	88.8	TTR	7276	Transthyretin	GO:0035578,GO:0070062,GO:0005576,GO:0005615,GO:0005179,GO:0042802,GO:0070324,GO:0006144,GO:0042572,GO:0070327	azurophil granule lumen|extracellular exosome|extracellular region|extracellular space|hormone activity|identical protein binding|thyroid hormone binding|purine nucleobase metabolic process|retinol metabolic process|thyroid hormone transport	hsa04918	Thyroid hormone synthesis	KOG3006	[I]	Transthyretin and related proteins	Lipid transport and metabolism	KOG3006	A	thyroid hormone binding	RNA processing and modification	PF00576	Transthyretin	HIUase/Transthyretin family
P02768	Albumin OS=Homo sapiens OX=9606 GN=ALB PE=1 SV=2	82	65	1167	65	609	69.3	6.28	2083.11	110.5	100.7	93.3	97	103.1	95.5	ALB	213	Albumin	GO:0072562,GO:0005737,GO:0005783,GO:0005788,GO:0070062,GO:0005576,GO:0005615,GO:0005794,GO:0005634,GO:0031093,GO:0032991,GO:0016209,GO:0051087,GO:0005507,GO:0003677,GO:1903981,GO:0140272,GO:0005504,GO:0042802,GO:0030170,GO:0015643,GO:0008270,GO:0009267,GO:0051659,GO:0043066,GO:0043069,GO:0001895	blood microparticle|cytoplasm|endoplasmic reticulum|endoplasmic reticulum lumen|extracellular exosome|extracellular region|extracellular space|Golgi apparatus|nucleus|platelet alpha granule lumen|protein-containing complex|antioxidant activity|chaperone binding|copper ion binding|DNA binding|enterobactin binding|exogenous protein binding|fatty acid binding|identical protein binding|pyridoxal phos…	hsa04918	Thyroid hormone synthesis					ENOG502R7EA	O	cytolysis by symbiont of host cells	Posttranslational modification, protein turnover, chaperones	PF00273	Serum_albumin	Serum albumin family
P02774	Vitamin D-binding protein OS=Homo sapiens OX=9606 GN=GC PE=1 SV=2	71	37	466	37	474	52.9	5.45	838.42	91.7	88.3	104.4	106.3	114.6	94.7	GC	2638	Vitamin D-binding protein	GO:0072562,GO:0005737,GO:0005829,GO:0070062,GO:0005576,GO:0005615,GO:0043202,GO:0003779,GO:1902118,GO:0005499,GO:0090482,GO:0042359,GO:0051180	blood microparticle|cytoplasm|cytosol|extracellular exosome|extracellular region|extracellular space|lysosomal lumen|actin binding|calcidiol binding|vitamin D binding|vitamin transmembrane transporter activity|vitamin D metabolic process|vitamin transport							ENOG502QTPW	O	calcidiol binding	Posttranslational modification, protein turnover, chaperones	PF00273	Serum_albumin	Serum albumin family
P02775	Platelet basic protein OS=Homo sapiens OX=9606 GN=PPBP PE=1 SV=3	38	4	5	4	128	13.9	8.79	14.98	120.1	145.6	92.7	71.9	95.5	74.3	PPBP	5473	Platelet basic protein	GO:0005576,GO:0005615,GO:0031091,GO:0031093,GO:1904724,GO:0008009,GO:0045236,GO:0005355,GO:0008083,GO:0061844,GO:0071222,GO:0070098,GO:0042742,GO:1904659,GO:0006954,GO:0031640,GO:0030593,GO:0051781	extracellular region|extracellular space|platelet alpha granule|platelet alpha granule lumen|tertiary granule lumen|chemokine activity|CXCR chemokine receptor binding|glucose transmembrane transporter activity|growth factor activity|antimicrobial humoral immune response mediated by antimicrobial peptide|cellular response to lipopolysaccharide|chemokine-mediated signaling pathway|defense response …	hsa04060,hsa04061,hsa04062	Cytokine-cytokine receptor interaction|Viral protein interaction with cytokine and cytokine receptor|Chemokine signaling pathway					ENOG502S7MM	M	CXCR chemokine receptor binding	Cell wall/membrane/envelope biogenesis	PF00048	IL8	Small cytokines (intecrine/chemokine), interleukin-8 like
P02776	Platelet factor 4 OS=Homo sapiens OX=9606 GN=PF4 PE=1 SV=2	36	4	14	2	101	10.8	8.62	36.22	113.4	124.9	109.6	76.1	90.6	85.4	PF4	5196	Platelet factor 4	GO:0062023,GO:0005737,GO:0005576,GO:0005615,GO:0031093,GO:0020005,GO:0008009,GO:0045236,GO:0048248,GO:0008201,GO:0007189,GO:0061844,GO:0071222,GO:0070098,GO:0019221,GO:0042832,GO:0006954,GO:0051873,GO:0031640,GO:0030595,GO:0016525,GO:2001240,GO:0045653,GO:0045347,GO:0030593,GO:0030168,GO:0010628,GO:0010744,GO:0045651,GO:0045944,GO:0032760,GO:0042127	collagen-containing extracellular matrix|cytoplasm|extracellular region|extracellular space|platelet alpha granule lumen|symbiont-containing vacuole membrane|chemokine activity|CXCR chemokine receptor binding|CXCR3 chemokine receptor binding|heparin binding|adenylate cyclase-activating G protein-coupled receptor signaling pathway|antimicrobial humoral immune response mediated by antimicrobial pep…	hsa04060,hsa04061,hsa04062	Cytokine-cytokine receptor interaction|Viral protein interaction with cytokine and cytokine receptor|Chemokine signaling pathway					ENOG502TF57	M	CXCR3 chemokine receptor binding	Cell wall/membrane/envelope biogenesis	PF00048	IL8	Small cytokines (intecrine/chemokine), interleukin-8 like
P02786	Transferrin receptor protein 1 OS=Homo sapiens OX=9606 GN=TFRC PE=1 SV=2	20	15	30	15	760	84.8	6.61	46.8	80.1	118	92.2	103.6	108.3	97.8	TFRC	7037	Transferrin receptor protein 1	GO:0016323,GO:0072562,GO:0009986,GO:0030669,GO:0005905,GO:0031410,GO:0005769,GO:0005768,GO:0010008,GO:0009897,GO:0070062,GO:0005576,GO:0005615,GO:1903561,GO:1990712,GO:0005887,GO:0043231,GO:0042470,GO:0016020,GO:0048471,GO:0005886,GO:0055037,GO:0003725,GO:0042802,GO:0008235,GO:0042803,GO:0019901,GO:0044877,GO:0003723,GO:0004998,GO:0001618,GO:0006879,GO:0035690,GO:1990830,GO:0035556,GO:0006826,GO:…	basolateral plasma membrane|blood microparticle|cell surface|clathrin-coated endocytic vesicle membrane|clathrin-coated pit|cytoplasmic vesicle|early endosome|endosome|endosome membrane|external side of plasma membrane|extracellular exosome|extracellular region|extracellular space|extracellular vesicle|HFE-transferrin receptor complex|integral component of plasma membrane|intracellular membrane-b…	hsa04066,hsa04144,hsa04145,hsa04216,hsa04640	HIF-1 signaling pathway|Endocytosis|Phagosome|Ferroptosis|Hematopoietic cell lineage	KOG2195	[OPR]	Transferrin receptor and related proteins containing the protease-associated (PA) domain	Posttranslational modification, protein turnover, chaperones |Inorganic ion transport and metabolism |General function prediction only	KOG2195	L	exopeptidase activity	Replication, recombination and repair	PF02225	PA	PA domain
P02787	Serotransferrin OS=Homo sapiens OX=9606 GN=TF PE=1 SV=3	83	82	1743	82	698	77	7.12	2747.41	99	137.3	96.7	87.3	100.9	78.8	TF	7018	Serotransferrin	GO:0016324,GO:0045178,GO:0009925,GO:0072562,GO:0009986,GO:0030669,GO:0005905,GO:0031410,GO:0005769,GO:0030139,GO:0005788,GO:0010008,GO:0070062,GO:0005576,GO:0005615,GO:0031232,GO:1990712,GO:0005770,GO:0048471,GO:0005886,GO:0055037,GO:0034774,GO:0031982,GO:0008199,GO:0008198,GO:0034986,GO:1990459,GO:0007015,GO:0019731,GO:0006879,GO:0071281,GO:0070371,GO:0055072,GO:0006826,GO:0030316,GO:0045780,GO:…	apical plasma membrane|basal part of cell|basal plasma membrane|blood microparticle|cell surface|clathrin-coated endocytic vesicle membrane|clathrin-coated pit|cytoplasmic vesicle|early endosome|endocytic vesicle|endoplasmic reticulum lumen|endosome membrane|extracellular exosome|extracellular region|extracellular space|extrinsic component of external side of plasma membrane|HFE-transferrin recep…	hsa04066,hsa04216,hsa04978	HIF-1 signaling pathway|Ferroptosis|Mineral absorption					ENOG502QT0C	P	trivalent inorganic cation transmembrane transporter activity	Inorganic ion transport and metabolism	PF00405	Transferrin	Transferrin
P02788	Lactotransferrin OS=Homo sapiens OX=9606 GN=LTF PE=1 SV=6	35	19	26	19	710	78.1	8.12	46.27	183.1	76.5	70.3	69.9	110.4	89.8	LTF	4057	Lactotransferrin	GO:0009986,GO:0005737,GO:0005769,GO:0070062,GO:0005576,GO:0005615,GO:0005634,GO:0097013,GO:0005886,GO:0032991,GO:0055037,GO:0030141,GO:0042581,GO:0035580,GO:1904724,GO:0004869,GO:0003677,GO:0008201,GO:0005506,GO:0001530,GO:0043539,GO:0004252,GO:0019731,GO:0019732,GO:0061844,GO:0060349,GO:0050829,GO:0050830,GO:0006959,GO:0045087,GO:0002227,GO:0055072,GO:0006826,GO:0031640,GO:0051673,GO:0044793,GO:…	cell surface|cytoplasm|early endosome|extracellular exosome|extracellular region|extracellular space|nucleus|phagocytic vesicle lumen|plasma membrane|protein-containing complex|recycling endosome|secretory granule|specific granule|specific granule lumen|tertiary granule lumen|cysteine-type endopeptidase inhibitor activity|DNA binding|heparin binding|iron ion binding|lipopolysaccharide binding|pro…							ENOG502QT0C	P	trivalent inorganic cation transmembrane transporter activity	Inorganic ion transport and metabolism	PF00405	Transferrin	Transferrin
P02790	Hemopexin OS=Homo sapiens OX=9606 GN=HPX PE=1 SV=2	65	34	595	34	462	51.6	7.02	965.82	92.8	99.2	98.9	106.4	100.8	102	HPX	3263	Hemopexin	GO:0072562,GO:0062023,GO:0071682,GO:0070062,GO:0005576,GO:0005615,GO:0015232,GO:0046872,GO:0006879,GO:0042168,GO:0015886,GO:0020027,GO:0002925,GO:0002639,GO:0060335,GO:0042531	blood microparticle|collagen-containing extracellular matrix|endocytic vesicle lumen|extracellular exosome|extracellular region|extracellular space|heme transmembrane transporter activity|metal ion binding|cellular iron ion homeostasis|heme metabolic process|heme transport|hemoglobin metabolic process|positive regulation of humoral immune response mediated by circulating immunoglobulin|positive r…			KOG1565	[OW]	Gelatinase A and related matrix metalloproteases	Posttranslational modification, protein turnover, chaperones |Extracellular structures	KOG1565	M	metalloendopeptidase activity	Cell wall/membrane/envelope biogenesis	PF00045	Hemopexin	Hemopexin
P02792	Ferritin light chain OS=Homo sapiens OX=9606 GN=FTL PE=1 SV=2	9	1	2	1	175	20	5.78	5.37	50.5	33.7	47.1	92.2	138.9	237.6	FTL	2512	Ferritin light chain	GO:0044754,GO:0035578,GO:0005737,GO:0005829,GO:0070062,GO:0005576,GO:0008043,GO:0016020,GO:0008199,GO:0008198,GO:0042802,GO:0005506,GO:0006879,GO:0006880,GO:0055072,GO:0006826	autolysosome|azurophil granule lumen|cytoplasm|cytosol|extracellular exosome|extracellular region|intracellular ferritin complex|membrane|ferric iron binding|ferrous iron binding|identical protein binding|iron ion binding|cellular iron ion homeostasis|intracellular sequestering of iron ion|iron ion homeostasis|iron ion transport	hsa04216,hsa04217,hsa04978	Ferroptosis|Necroptosis|Mineral absorption	KOG2332	[P]	Ferritin	Inorganic ion transport and metabolism	KOG2332	P	ferric iron binding	Inorganic ion transport and metabolism	PF00210	Ferritin	Ferritin-like domain
P03950	Angiogenin OS=Homo sapiens OX=9606 GN=ANG PE=1 SV=1	7	1	1	1	147	16.5	9.64	2.11							ANG	283	Angiogenin	GO:0015629,GO:0032311,GO:0005604,GO:0005694,GO:0031410,GO:0005829,GO:0005576,GO:0005615,GO:0030426,GO:0043025,GO:0005730,GO:0005634,GO:0003779,GO:0005507,GO:0003677,GO:0004519,GO:0004521,GO:0008201,GO:0042277,GO:0042803,GO:0004540,GO:0019843,GO:0005102,GO:0030041,GO:0032431,GO:0007202,GO:0032148,GO:0001525,GO:0019731,GO:0019732,GO:0061844,GO:0007154,GO:0016477,GO:0050830,GO:0006651,GO:0042592,GO:…	actin cytoskeleton|angiogenin-PRI complex|basement membrane|chromosome|cytoplasmic vesicle|cytosol|extracellular region|extracellular space|growth cone|neuronal cell body|nucleolus|nucleus|actin binding|copper ion binding|DNA binding|endonuclease activity|endoribonuclease activity|heparin binding|peptide binding|protein homodimerization activity|ribonuclease activity|rRNA binding|signaling recept…	hsa05014	Amyotrophic lateral sclerosis					ENOG502S9Q1	M	endonuclease activity	Cell wall/membrane/envelope biogenesis	PF00074	RnaseA	Pancreatic ribonuclease
P03951	Coagulation factor XI OS=Homo sapiens OX=9606 GN=F11 PE=1 SV=1	7	5	6	5	625	70.1	8.1	2	81.1	109.7	106.6	103.7	104.5	94.4	F11	2160	Coagulation factor XI	GO:0070062,GO:0005576,GO:0005615,GO:0016020,GO:0005886,GO:0008201,GO:0042802,GO:0070009,GO:0004252,GO:0007596,GO:0031639,GO:0051919	extracellular exosome|extracellular region|extracellular space|membrane|plasma membrane|heparin binding|identical protein binding|serine-type aminopeptidase activity|serine-type endopeptidase activity|blood coagulation|plasminogen activation|positive regulation of fibrinolysis	hsa04610	Complement and coagulation cascades	KOG3627	[E]	Trypsin	Amino acid transport and metabolism	KOG3627	O	serine-type endopeptidase activity	Posttranslational modification, protein turnover, chaperones	PF00024	PAN_1	PAN domain
P03952	Plasma kallikrein OS=Homo sapiens OX=9606 GN=KLKB1 PE=1 SV=1	46	29	81	29	638	71.3	8.22	147.3	73.1	114.2	104.3	94.6	113.3	100.4	KLKB1	3818	Plasma kallikrein	GO:0070062,GO:0005576,GO:0005615,GO:0005886,GO:0004252,GO:0007596,GO:0002542,GO:0042730,GO:0031639,GO:0051919,GO:0006508,GO:0031638	extracellular exosome|extracellular region|extracellular space|plasma membrane|serine-type endopeptidase activity|blood coagulation|Factor XII activation|fibrinolysis|plasminogen activation|positive regulation of fibrinolysis|proteolysis|zymogen activation	hsa04610	Complement and coagulation cascades	KOG3627	[E]	Trypsin	Amino acid transport and metabolism	KOG3627	O	serine-type endopeptidase activity	Posttranslational modification, protein turnover, chaperones	PF00024	PAN_1	PAN domain
P04003	C4b-binding protein alpha chain OS=Homo sapiens OX=9606 GN=C4BPA PE=1 SV=2	53	29	285	29	597	67	7.3	465.33	92.5	87.8	101.9	120.1	88.1	109.7	C4BPA	722	C4b-binding protein alpha chain	GO:0072562,GO:0005576,GO:0005615,GO:0005886,GO:0003723,GO:0006958,GO:0045087,GO:0045959,GO:0045732,GO:1903027,GO:0009609	blood microparticle|extracellular region|extracellular space|plasma membrane|RNA binding|complement activation, classical pathway|innate immune response|negative regulation of complement activation, classical pathway|positive regulation of protein catabolic process|regulation of opsonization|response to symbiotic bacterium	hsa04610,hsa05133	Complement and coagulation cascades|Pertussis					ENOG502SHRK	S	complement activation, classical pathway	Function unknown	PF00084	Sushi	Sushi repeat (SCR repeat)
P04004	Vitronectin OS=Homo sapiens OX=9606 GN=VTN PE=1 SV=1	35	13	129	13	478	54.3	5.8	241.25	91.2	105.2	102.3	95	103.4	102.8	VTN	7448	Vitronectin	GO:0071062,GO:0072562,GO:0062023,GO:0005783,GO:0070062,GO:0005576,GO:0005615,GO:0043231,GO:0005201,GO:0008201,GO:0005178,GO:0030247,GO:0005044,GO:0007155,GO:0033627,GO:0016477,GO:0007160,GO:0035987,GO:0006955,GO:0030195,GO:0010951,GO:0050731,GO:0032092,GO:0048260,GO:0014911,GO:0030949,GO:0090303,GO:0061302	alphav-beta3 integrin-vitronectin complex|blood microparticle|collagen-containing extracellular matrix|endoplasmic reticulum|extracellular exosome|extracellular region|extracellular space|intracellular membrane-bounded organelle|extracellular matrix structural constituent|heparin binding|integrin binding|polysaccharide binding|scavenger receptor activity|cell adhesion|cell adhesion mediated by in…	hsa04151,hsa04512,hsa04510,hsa04610,hsa05205,hsa05165	PI3K-Akt signaling pathway|ECM-receptor interaction|Focal adhesion|Complement and coagulation cascades|Proteoglycans in cancer|Human papillomavirus infection	KOG1565	[OW]	Gelatinase A and related matrix metalloproteases	Posttranslational modification, protein turnover, chaperones |Extracellular structures	KOG1565	M	metalloendopeptidase activity	Cell wall/membrane/envelope biogenesis	PF00045	Hemopexin	Hemopexin
P04040	Catalase OS=Homo sapiens OX=9606 GN=CAT PE=1 SV=3	1	1	1	1	527	59.7	7.39	0	81.3	83.4	85.5	72.2	156.7	120.9	CAT	847	Catalase	GO:0005737,GO:0005829,GO:0005783,GO:0070062,GO:0005576,GO:1904813,GO:0005925,GO:0005794,GO:0043231,GO:0005764,GO:0016020,GO:0005758,GO:0005739,GO:0005782,GO:0005778,GO:0005777,GO:0005886,GO:0032991,GO:0034774,GO:0004046,GO:0016209,GO:0004096,GO:0019899,GO:0020037,GO:0042802,GO:0046872,GO:0050661,GO:0016684,GO:0000268,GO:0042803,GO:0009060,GO:0007568,GO:0071363,GO:0008203,GO:0020027,GO:0042744,GO:…	cytoplasm|cytosol|endoplasmic reticulum|extracellular exosome|extracellular region|ficolin-1-rich granule lumen|focal adhesion|Golgi apparatus|intracellular membrane-bounded organelle|lysosome|membrane|mitochondrial intermembrane space|mitochondrion|peroxisomal matrix|peroxisomal membrane|peroxisome|plasma membrane|protein-containing complex|secretory granule lumen|aminoacylase activity|antioxida…	hsa00630,hsa00380,hsa04068,hsa04146,hsa04211,hsa04213,hsa05208,hsa05014,hsa05022	Glyoxylate and dicarboxylate metabolism|Tryptophan metabolism|FoxO signaling pathway|Peroxisome|Longevity regulating pathway|Longevity regulating pathway - multiple species|Chemical carcinogenesis - reactive oxygen species|Amyotrophic lateral sclerosis|Pathways of neurodegeneration - multiple diseases	KOG0047	[P]	Catalase	Inorganic ion transport and metabolism	KOG0047	P	catalase activity	Inorganic ion transport and metabolism	PF00199	Catalase	Catalase
P04066	Tissue alpha-L-fucosidase OS=Homo sapiens OX=9606 GN=FUCA1 PE=1 SV=4	6	3	4	3	466	53.7	6.84	2.14	116.3	105.2	108.8	101.3	77	91.4	FUCA1	2517	Tissue alpha-L-fucosidase	GO:0035578,GO:0005737,GO:0070062,GO:0005576,GO:0043202,GO:0005764,GO:0004560,GO:0006004,GO:0019377,GO:0006027,GO:0016139	azurophil granule lumen|cytoplasm|extracellular exosome|extracellular region|lysosomal lumen|lysosome|alpha-L-fucosidase activity|fucose metabolic process|glycolipid catabolic process|glycosaminoglycan catabolic process|glycoside catabolic process	hsa00511,hsa04142	Other glycan degradation|Lysosome	KOG3340	[G]	Alpha-L-fucosidase	Carbohydrate transport and metabolism	KOG3340	G	alpha-L-fucosidase activity	Carbohydrate transport and metabolism	PF01120	Alpha_L_fucos	Alpha-L-fucosidase
P04070	Vitamin K-dependent protein C OS=Homo sapiens OX=9606 GN=PROC PE=1 SV=1	19	6	12	6	461	52	6.28	13.51	72.5	135.7	82.7	85.1	107.4	116.6	PROC	5624	Vitamin K-dependent protein C	GO:0005783,GO:0005788,GO:0005576,GO:0005615,GO:0005794,GO:0005796,GO:0005509,GO:0004252,GO:0007596,GO:0043066,GO:0030195,GO:0050819,GO:0050728,GO:1903142,GO:0006508	endoplasmic reticulum|endoplasmic reticulum lumen|extracellular region|extracellular space|Golgi apparatus|Golgi lumen|calcium ion binding|serine-type endopeptidase activity|blood coagulation|negative regulation of apoptotic process|negative regulation of blood coagulation|negative regulation of coagulation|negative regulation of inflammatory response|positive regulation of establishment of endot…	hsa04610	Complement and coagulation cascades					ENOG502QQ3W	O	positive regulation of establishment of endothelial barrier	Posttranslational modification, protein turnover, chaperones	PF00008	EGF	EGF-like domain
P04075	Fructose-bisphosphate aldolase A OS=Homo sapiens OX=9606 GN=ALDOA PE=1 SV=2	26	9	10	9	364	39.4	8.09	15.23	141.9	81.6	87.8	75.3	103.7	109.7	ALDOA	226	Fructose-bisphosphate aldolase A	GO:0015629,GO:0005829,GO:0070062,GO:0005576,GO:0005615,GO:1904813,GO:0031674,GO:0031430,GO:0016020,GO:0005634,GO:0031093,GO:0034774,GO:0061827,GO:1904724,GO:0003779,GO:0045296,GO:0008092,GO:0070061,GO:0004332,GO:0042802,GO:0003723,GO:0015631,GO:0007015,GO:0006754,GO:0007339,GO:0030388,GO:0006000,GO:0006096,GO:0046716,GO:0051289,GO:0008360,GO:0006941	actin cytoskeleton|cytosol|extracellular exosome|extracellular region|extracellular space|ficolin-1-rich granule lumen|I band|M band|membrane|nucleus|platelet alpha granule lumen|secretory granule lumen|sperm head|tertiary granule lumen|actin binding|cadherin binding|cytoskeletal protein binding|fructose binding|fructose-bisphosphate aldolase activity|identical protein binding|RNA binding|tubulin…	hsa00010,hsa00030,hsa00051,hsa04066	Glycolysis / Gluconeogenesis|Pentose phosphate pathway|Fructose and mannose metabolism|HIF-1 signaling pathway	KOG1557	[G]	Fructose-biphosphate aldolase	Carbohydrate transport and metabolism	KOG1557	G	fructose-bisphosphate aldolase activity	Carbohydrate transport and metabolism	PF00274	Glycolytic	Fructose-bisphosphate aldolase class-I
P04080	Cystatin-B OS=Homo sapiens OX=9606 GN=CSTB PE=1 SV=2	12	1	1	1	98	11.1	7.56	3.06							CSTB	1476	Cystatin-B	GO:0062023,GO:0005737,GO:0005829,GO:0070062,GO:0005576,GO:0005615,GO:1904813,GO:0005730,GO:0005634,GO:0034774,GO:1904724,GO:0004869,GO:0004866,GO:0002020,GO:0003723,GO:0008344,GO:0010466,GO:0045861	collagen-containing extracellular matrix|cytoplasm|cytosol|extracellular exosome|extracellular region|extracellular space|ficolin-1-rich granule lumen|nucleolus|nucleus|secretory granule lumen|tertiary granule lumen|cysteine-type endopeptidase inhibitor activity|endopeptidase inhibitor activity|protease binding|RNA binding|adult locomotory behavior|negative regulation of peptidase activity|negati…							ENOG502SF2X	S	cysteine-type endopeptidase inhibitor activity	Function unknown	PF00031	Cystatin	Cystatin domain
P04114	Apolipoprotein B-100 OS=Homo sapiens OX=9606 GN=APOB PE=1 SV=2	53	247	1386	247	4563	515.3	7.05	2736.35	72	137.2	137.9	121	71.6	60.3	APOB	338	Apolipoprotein B-100	GO:0042627,GO:0034360,GO:0030669,GO:0005737,GO:0005829,GO:0005769,GO:0071682,GO:0070971,GO:0005788,GO:0005789,GO:0031904,GO:0010008,GO:0070062,GO:0005576,GO:0005615,GO:0034364,GO:0034363,GO:0043231,GO:0005811,GO:0034362,GO:0043202,GO:0034359,GO:0043025,GO:0005886,GO:0005790,GO:0034361,GO:0031983,GO:0120020,GO:0008201,GO:0035473,GO:0050750,GO:0005543,GO:0048844,GO:0071379,GO:0071356,GO:0033344,GO:…	chylomicron|chylomicron remnant|clathrin-coated endocytic vesicle membrane|cytoplasm|cytosol|early endosome|endocytic vesicle lumen|endoplasmic reticulum exit site|endoplasmic reticulum lumen|endoplasmic reticulum membrane|endosome lumen|endosome membrane|extracellular exosome|extracellular region|extracellular space|high-density lipoprotein particle|intermediate-density lipoprotein particle|intr…	hsa04975,hsa04979,hsa04977,hsa05417	Fat digestion and absorption|Cholesterol metabolism|Vitamin digestion and absorption|Lipid and atherosclerosis	KOG4338	[I]	Predicted lipoprotein	Lipid transport and metabolism	KOG4338	P	Apolipoprotein	Inorganic ion transport and metabolism	PF01347	Vitellogenin_N	Lipoprotein amino terminal region
P04156	Major prion protein OS=Homo sapiens OX=9606 GN=PRNP PE=1 SV=1	5	1	1	1	253	27.6	9	0	118.1	80.3	86.7	100.5	101.9	112.5	PRNP	5621	Major prion protein	GO:0031362,GO:0009986,GO:0005737,GO:0005829,GO:0030425,GO:0005783,GO:0070062,GO:0019898,GO:0005794,GO:0016234,GO:0043231,GO:0045121,GO:0031965,GO:0005634,GO:0005886,GO:0098794,GO:0014069,GO:0043195,GO:0001540,GO:0019828,GO:0043008,GO:0005509,GO:0051087,GO:0005507,GO:1903135,GO:1903136,GO:0005539,GO:0042802,GO:0005521,GO:0008017,GO:0002020,GO:0044877,GO:0038023,GO:0044325,GO:0015631,GO:0031802,GO:…	anchored component of external side of plasma membrane|cell surface|cytoplasm|cytosol|dendrite|endoplasmic reticulum|extracellular exosome|extrinsic component of membrane|Golgi apparatus|inclusion body|intracellular membrane-bounded organelle|membrane raft|nuclear membrane|nucleus|plasma membrane|postsynapse|postsynaptic density|terminal bouton|amyloid-beta binding|aspartic-type endopeptidase inh…	hsa04216,hsa05020,hsa05022	Ferroptosis|Prion disease|Pathways of neurodegeneration - multiple diseases					ENOG502S2A8	M	regulation of intracellular calcium activated chloride channel activity	Cell wall/membrane/envelope biogenesis	PF00377	Prion	Prion/Doppel alpha-helical domain
P04179	Superoxide dismutase [Mn], mitochondrial OS=Homo sapiens OX=9606 GN=SOD2 PE=1 SV=3	14	3	3	3	222	24.7	8.25	0	150.7	82	81.1	96.6	87.7	101.9	SOD2	6648	Superoxide dismutase [Mn], mitochondrial	GO:0070062,GO:0005759,GO:0042645,GO:0005739,GO:0003677,GO:0019899,GO:0042802,GO:0030145,GO:0019825,GO:0004784,GO:0003069,GO:0001315,GO:0071361,GO:0050665,GO:0008285,GO:1902631,GO:0043524,GO:1902176,GO:1904706,GO:0032364,GO:0030335,GO:0010729,GO:1905461,GO:1905932,GO:0051289,GO:0008217,GO:0006357,GO:0001836,GO:0019430,GO:0014823,GO:0046686,GO:0009409,GO:0042493,GO:0051602,GO:0042542,GO:0001666,GO:…	extracellular exosome|mitochondrial matrix|mitochondrial nucleoid|mitochondrion|DNA binding|enzyme binding|identical protein binding|manganese ion binding|oxygen binding|superoxide dismutase activity|acetylcholine-mediated vasodilation involved in regulation of systemic arterial blood pressure|age-dependent response to reactive oxygen species|cellular response to ethanol|hydrogen peroxide biosynt…	hsa04068,hsa04146,hsa04211,hsa04213,hsa05208,hsa05016,hsa05417	FoxO signaling pathway|Peroxisome|Longevity regulating pathway|Longevity regulating pathway - multiple species|Chemical carcinogenesis - reactive oxygen species|Huntington disease|Lipid and atherosclerosis	KOG0876	[P]	Manganese superoxide dismutase	Inorganic ion transport and metabolism	KOG0876	P	oxidoreductase activity, acting on superoxide radicals as acceptor	Inorganic ion transport and metabolism	PF00081	Sod_Fe_N	Iron/manganese superoxide dismutases, alpha-hairpin domain
P04180	Phosphatidylcholine-sterol acyltransferase OS=Homo sapiens OX=9606 GN=LCAT PE=1 SV=1	20	6	16	6	440	49.5	6.11	25.26	84.7	109.4	94.9	100.6	101.9	108.4	LCAT	3931	Phosphatidylcholine-sterol acyltransferase	GO:0070062,GO:0005576,GO:0005615,GO:0034364,GO:0003847,GO:0034186,GO:0004607,GO:0047179,GO:0004806,GO:0034435,GO:0042632,GO:0008203,GO:0030301,GO:0034375,GO:0006629,GO:0042158,GO:0006656,GO:0046470,GO:0006644,GO:0090107,GO:0043691,GO:0034372	extracellular exosome|extracellular region|extracellular space|high-density lipoprotein particle|1-alkyl-2-acetylglycerophosphocholine esterase activity|apolipoprotein A-I binding|phosphatidylcholine-sterol O-acyltransferase activity|platelet-activating factor acetyltransferase activity|triglyceride lipase activity|cholesterol esterification|cholesterol homeostasis|cholesterol metabolic process|c…	hsa00564,hsa04979	Glycerophospholipid metabolism|Cholesterol metabolism	KOG2369	[I]	Lecithin:cholesterol acyltransferase (LCAT)/Acyl-ceramide synthase	Lipid transport and metabolism	KOG2369	L	O-acyltransferase activity	Replication, recombination and repair	PF02450	LCAT	Lecithin:cholesterol acyltransferase
P04183	Thymidine kinase, cytosolic OS=Homo sapiens OX=9606 GN=TK1 PE=1 SV=2	6	1	1	1	234	25.5	8.51	2.11							TK1	7083	Thymidine kinase, cytosolic	GO:0005829,GO:0005524,GO:0042802,GO:0004797,GO:0008270,GO:0071897,GO:0006139,GO:0051289,GO:0046104	cytosol|ATP binding|identical protein binding|thymidine kinase activity|zinc ion binding|DNA biosynthetic process|nucleobase-containing compound metabolic process|protein homotetramerization|thymidine metabolic process	hsa00240,hsa00983	Pyrimidine metabolism|Drug metabolism - other enzymes	KOG3125	[F]	Thymidine kinase	Nucleotide transport and metabolism	KOG3125	F	thymidine kinase activity	Nucleotide transport and metabolism	PF00265	TK	Thymidine kinase
P04196	Histidine-rich glycoprotein OS=Homo sapiens OX=9606 GN=HRG PE=1 SV=1	21	10	18	10	525	59.5	7.5	28.63	82.7	109.9	116.9	95.5	105.8	89.2	HRG	3273	Histidine-rich glycoprotein	GO:0072562,GO:0009986,GO:0062023,GO:0036019,GO:0070062,GO:0005576,GO:0005886,GO:0031093,GO:0004869,GO:0004866,GO:0020037,GO:0043395,GO:0008201,GO:0019865,GO:0046872,GO:0004867,GO:0005102,GO:0008270,GO:0001525,GO:0061844,GO:0006935,GO:0051838,GO:0050832,GO:0042730,GO:0015886,GO:0016525,GO:0043537,GO:0007162,GO:0033629,GO:0030308,GO:0008285,GO:0010951,GO:2001027,GO:0051918,GO:0010593,GO:1900747,GO:…	blood microparticle|cell surface|collagen-containing extracellular matrix|endolysosome|extracellular exosome|extracellular region|plasma membrane|platelet alpha granule lumen|cysteine-type endopeptidase inhibitor activity|endopeptidase inhibitor activity|heme binding|heparan sulfate proteoglycan binding|heparin binding|immunoglobulin binding|metal ion binding|serine-type endopeptidase inhibitor a…							ENOG502S50D	S	positive regulation of blood vessel remodeling	Function unknown	PF00031	Cystatin	Cystatin domain
P04211	Immunoglobulin lambda variable 7-43 OS=Homo sapiens OX=9606 GN=IGLV7-43 PE=3 SV=2	15	2	8	1	117	12.4	7.03	14.5	132	110.1	94.2	79.3	85.1	99.2	IGLV7-43	29802	Immunoglobulin lambda variable 7-43	GO:0005576,GO:0005615,GO:0019814,GO:0005886,GO:0003823,GO:0002250,GO:0006955	extracellular region|extracellular space|immunoglobulin complex|plasma membrane|antigen binding|adaptive immune response|immune response											PF07686	V-set	Immunoglobulin V-set domain
P04217	Alpha-1B-glycoprotein OS=Homo sapiens OX=9606 GN=A1BG PE=1 SV=4	40	14	112	14	495	54.2	5.86	241.48	102.2	100.1	83.9	95.6	108.2	110	A1BG	1	Alpha-1B-glycoprotein	GO:0072562,GO:0062023,GO:0070062,GO:0005576,GO:0005615,GO:1904813,GO:0031093,GO:0034774	blood microparticle|collagen-containing extracellular matrix|extracellular exosome|extracellular region|extracellular space|ficolin-1-rich granule lumen|platelet alpha granule lumen|secretory granule lumen							ENOG502RYEX	S	activin receptor antagonist activity	Function unknown	PF13895	Ig_2	Immunoglobulin domain
P04259	Keratin, type II cytoskeletal 6B OS=Homo sapiens OX=9606 GN=KRT6B PE=1 SV=5	32	24	48	2	564	60	8	79.07	83.7	113.6	87.9	75.2	129.4	110.2	KRT6B	3854	Keratin, type II cytoskeletal 6B	GO:0005829,GO:0070062,GO:0045095,GO:0005200,GO:0007398	cytosol|extracellular exosome|keratin filament|structural constituent of cytoskeleton|ectoderm development							ENOG502QURK	S	structural molecule activity	Function unknown	PF00038	Filament	Intermediate filament protein
P04264	Keratin, type II cytoskeletal 1 OS=Homo sapiens OX=9606 GN=KRT1 PE=1 SV=6	55	45	174	38	644	66	8.12	307.07	100.7	92.5	80.7	65.4	192.2	68.5	KRT1	3848	Keratin, type II cytoskeletal 1	GO:0072562,GO:0062023,GO:0001533,GO:0005856,GO:0005829,GO:0070062,GO:0005576,GO:0005615,GO:1904813,GO:0045095,GO:0016020,GO:0005634,GO:0030246,GO:0046982,GO:0038023,GO:0030280,GO:0001867,GO:0061436,GO:0042730,GO:0050728,GO:0018149,GO:0051290,GO:0045765,GO:0006979,GO:0001895	blood microparticle|collagen-containing extracellular matrix|cornified envelope|cytoskeleton|cytosol|extracellular exosome|extracellular region|extracellular space|ficolin-1-rich granule lumen|keratin filament|membrane|nucleus|carbohydrate binding|protein heterodimerization activity|signaling receptor activity|structural constituent of skin epidermis|complement activation, lectin pathway|establis…							ENOG502QQIF	S	structural molecule activity	Function unknown	PF00038	Filament	Intermediate filament protein
P04275	von Willebrand factor OS=Homo sapiens OX=9606 GN=VWF PE=1 SV=4	36	86	214	86	2813	309.1	5.48	390.02	164.7	110.4	89	99.4	62.7	73.7	VWF	7450	von Willebrand factor	GO:0062023,GO:0005783,GO:0070062,GO:0031012,GO:0005576,GO:0005615,GO:0031091,GO:0031093,GO:0033093,GO:0051087,GO:0005518,GO:0042802,GO:0019865,GO:0005178,GO:0002020,GO:0047485,GO:0007596,GO:0007155,GO:0031589,GO:0007599,GO:0030168,GO:1902533,GO:0009611	collagen-containing extracellular matrix|endoplasmic reticulum|extracellular exosome|extracellular matrix|extracellular region|extracellular space|platelet alpha granule|platelet alpha granule lumen|Weibel-Palade body|chaperone binding|collagen binding|identical protein binding|immunoglobulin binding|integrin binding|protease binding|protein N-terminus binding|blood coagulation|cell adhesion|cell…	hsa04151,hsa04512,hsa04510,hsa04610,hsa04611,hsa04613,hsa05171,hsa05165	PI3K-Akt signaling pathway|ECM-receptor interaction|Focal adhesion|Complement and coagulation cascades|Platelet activation|Neutrophil extracellular trap formation|Coronavirus disease - COVID-19|Human papillomavirus infection	KOG1216	[WV]	von Willebrand factor and related coagulation proteins	Extracellular structures |Defense mechanisms	KOG1216	O	sensory perception of sound	Posttranslational modification, protein turnover, chaperones	PF00092	VWA	von Willebrand factor type A domain
P04278	Sex hormone-binding globulin OS=Homo sapiens OX=9606 GN=SHBG PE=1 SV=2	28	9	20	9	402	43.8	6.71	42.49	120	129.7	72.5	74	105.4	98.4	SHBG	6462	Sex hormone-binding globulin	GO:0070062,GO:0005576,GO:0005497,GO:0005496	extracellular exosome|extracellular region|androgen binding|steroid binding							KOG3927	U	This is the non-catalytic component of the active enzyme, which catalyzes the hydrolysis of ATP coupled with the exchange of Na( ) and K( ) ions across the plasma membrane	Intracellular trafficking, secretion, and vesicular transport	PF00054	Laminin_G_1	Laminin G domain
P04350	Tubulin beta-4A chain OS=Homo sapiens OX=9606 GN=TUBB4A PE=1 SV=2	4	1	1	1	444	49.6	4.88	2.37	169	81.3	87.8	66	87.2	108.7	TUBB4A	10382	Tubulin beta-4A chain	GO:0005930,GO:0005737,GO:0005829,GO:0070062,GO:0033269,GO:0005874,GO:0043209,GO:0043025,GO:0005634,GO:0005509,GO:0005525,GO:0005200,GO:0000226,GO:0000278,GO:0031115	axoneme|cytoplasm|cytosol|extracellular exosome|internode region of axon|microtubule|myelin sheath|neuronal cell body|nucleus|calcium ion binding|GTP binding|structural constituent of cytoskeleton|microtubule cytoskeleton organization|mitotic cell cycle|negative regulation of microtubule polymerization	hsa04145,hsa04540,hsa05130,hsa05132,hsa05010,hsa05012,hsa05014,hsa05016,hsa05020,hsa05022	Phagosome|Gap junction|Pathogenic Escherichia coli infection|Salmonella infection|Alzheimer disease|Parkinson disease|Amyotrophic lateral sclerosis|Huntington disease|Prion disease|Pathways of neurodegeneration - multiple diseases	KOG1375	[Z]	Beta tubulin	Cytoskeleton	KOG1375	Z	structural constituent of cytoskeleton	Cytoskeleton	PF00091	Tubulin	Tubulin/FtsZ family, GTPase domain
P04406	Glyceraldehyde-3-phosphate dehydrogenase OS=Homo sapiens OX=9606 GN=GAPDH PE=1 SV=3	30	7	9	7	335	36	8.46	16.66	126.9	92.9	93.9	63.2	125.3	97.8	GAPDH	2597	Glyceraldehyde-3-phosphate dehydrogenase	GO:0005737,GO:0005829,GO:0070062,GO:0097452,GO:0043231,GO:0005811,GO:0016020,GO:0015630,GO:0031965,GO:0005634,GO:0048471,GO:0005886,GO:1990904,GO:0031982,GO:0019828,GO:0097718,GO:0004365,GO:0042802,GO:0008017,GO:0051287,GO:0050661,GO:0035605,GO:0061844,GO:0071346,GO:0050832,GO:0006006,GO:0006096,GO:0051873,GO:0031640,GO:0000226,GO:0010951,GO:0017148,GO:0051402,GO:0035606,GO:0001819,GO:0043123,GO:…	cytoplasm|cytosol|extracellular exosome|GAIT complex|intracellular membrane-bounded organelle|lipid droplet|membrane|microtubule cytoskeleton|nuclear membrane|nucleus|perinuclear region of cytoplasm|plasma membrane|ribonucleoprotein complex|vesicle|aspartic-type endopeptidase inhibitor activity|disordered domain specific binding|glyceraldehyde-3-phosphate dehydrogenase (NAD+) (phosphorylating) ac…	hsa00010,hsa04066,hsa05130,hsa05132,hsa05010,hsa05415	Glycolysis / Gluconeogenesis|HIF-1 signaling pathway|Pathogenic Escherichia coli infection|Salmonella infection|Alzheimer disease|Diabetic cardiomyopathy	KOG0657	[G]	Glyceraldehyde 3-phosphate dehydrogenase	Carbohydrate transport and metabolism	KOG0657	G	glyceraldehyde-3-phosphate dehydrogenase (NAD(P)+) (phosphorylating) activity	Carbohydrate transport and metabolism	PF00044	Gp_dh_N	Glyceraldehyde 3-phosphate dehydrogenase, NAD binding domain
P04439	HLA class I histocompatibility antigen, A alpha chain OS=Homo sapiens OX=9606 GN=HLA-A PE=1 SV=2	18	5	7	4	365	40.8	6	14.39	77.7	67.1	70.6	63.1	149.2	172.3	HLA-A	3105	HLA class I histocompatibility antigen, A alpha chain	GO:0009986,GO:0031901,GO:0005783,GO:0070971,GO:0005789,GO:0012507,GO:0070062,GO:0005794,GO:0005797,GO:0000139,GO:0071556,GO:0005887,GO:0016020,GO:0042824,GO:0042612,GO:0030670,GO:0005886,GO:0055038,GO:0030881,GO:0042610,GO:0042605,GO:0003723,GO:0005102,GO:0042608,GO:0046977,GO:0062061,GO:0019731,GO:0019885,GO:0002485,GO:0002486,GO:0042590,GO:0036037,GO:0050830,GO:0016045,GO:0006955,GO:0045087,GO:…	cell surface|early endosome membrane|endoplasmic reticulum|endoplasmic reticulum exit site|endoplasmic reticulum membrane|ER to Golgi transport vesicle membrane|extracellular exosome|Golgi apparatus|Golgi medial cisterna|Golgi membrane|integral component of lumenal side of endoplasmic reticulum membrane|integral component of plasma membrane|membrane|MHC class I peptide loading complex|MHC class I…	hsa04514,hsa04144,hsa04145,hsa04218,hsa04650,hsa04612,hsa05203,hsa05166,hsa05170,hsa05168,hsa05163,hsa05167,hsa05169,hsa05165,hsa05320,hsa05330,hsa05332,hsa05416,hsa04940	Cell adhesion molecules|Endocytosis|Phagosome|Cellular senescence|Natural killer cell mediated cytotoxicity|Antigen processing and presentation|Viral carcinogenesis|Human T-cell leukemia virus 1 infection|Human immunodeficiency virus 1 infection|Herpes simplex virus 1 infection|Human cytomegalovirus infection|Kaposi sarcoma-associated herpesvirus infection|Epstein-Barr virus infection|Human papil…					ENOG502RQEK	S	antigen processing and presentation of peptide antigen via MHC class I	Function unknown	PF00129	MHC_I	Class I Histocompatibility antigen, domains alpha 1 and 2
P04899	Guanine nucleotide-binding protein G(i) subunit alpha-2 OS=Homo sapiens OX=9606 GN=GNAI2 PE=1 SV=3	4	1	1	1	355	40.4	5.54	2.55							GNAI2	2771	Guanine nucleotide-binding protein G(i) subunit alpha-2	GO:0044297,GO:0005813,GO:0005737,GO:0005829,GO:0030425,GO:0070062,GO:1903561,GO:0005834,GO:0016020,GO:0045121,GO:0030496,GO:0005654,GO:0005886,GO:0045202,GO:0001664,GO:0031683,GO:0005525,GO:0003924,GO:0046872,GO:0007189,GO:0007193,GO:0007188,GO:0007049,GO:0051301,GO:0008283,GO:0007213,GO:0001973,GO:0007186,GO:0007214,GO:0007194,GO:0140199,GO:2001234,GO:0045955,GO:1903614,GO:0050805,GO:0030335,GO:…	cell body|centrosome|cytoplasm|cytosol|dendrite|extracellular exosome|extracellular vesicle|heterotrimeric G-protein complex|membrane|membrane raft|midbody|nucleoplasm|plasma membrane|synapse|G protein-coupled receptor binding|G-protein beta/gamma-subunit complex binding|GTP binding|GTPase activity|metal ion binding|adenylate cyclase-activating G protein-coupled receptor signaling pathway|adenyla…	hsa04015,hsa04371,hsa04071,hsa04024,hsa04022,hsa04540,hsa04611,hsa04670,hsa04062,hsa04923,hsa04915,hsa04914,hsa04921,hsa04926,hsa04935,hsa04928,hsa04916,hsa04924,hsa04261,hsa04971,hsa04724,hsa04727,hsa04725,hsa04728,hsa04726,hsa04730,hsa04723,hsa04360,hsa04713,hsa05200,hsa05207,hsa05170,hsa05163,hsa05133,hsa05145,hsa05142,hsa05012,hsa05030,hsa05032,hsa05034,hsa04934	Rap1 signaling pathway|Apelin signaling pathway|Sphingolipid signaling pathway|cAMP signaling pathway|cGMP-PKG signaling pathway|Gap junction|Platelet activation|Leukocyte transendothelial migration|Chemokine signaling pathway|Regulation of lipolysis in adipocytes|Estrogen signaling pathway|Progesterone-mediated oocyte maturation|Oxytocin signaling pathway|Relaxin signaling pathway|Growth hormone…	KOG0082	[DT]	G-protein alpha subunit (small G protein superfamily)	Cell cycle control, cell division, chromosome partitioning |Signal transduction mechanisms	KOG0082	S	G-protein beta/gamma-subunit complex binding	Function unknown	PF00503	G-alpha	G-protein alpha subunit
P05019	Insulin-like growth factor I OS=Homo sapiens OX=9606 GN=IGF1 PE=1 SV=1	7	1	2	1	195	21.8	9.72	6.92	82.4	136.6	111.8	82.9	108.3	78.1	IGF1	3479	Insulin-like growth factor I	GO:0035867,GO:0070382,GO:0005576,GO:0005615,GO:0016942,GO:0042567,GO:0031093,GO:0008083,GO:0005179,GO:0005158,GO:0005159,GO:0005178,GO:0000187,GO:0032148,GO:0035630,GO:0001775,GO:0008283,GO:1904646,GO:0070371,GO:0009441,GO:0048009,GO:0014896,GO:0007517,GO:0045445,GO:0051450,GO:0014904,GO:1902430,GO:0043066,GO:2001237,GO:0010629,GO:0032691,GO:0150079,GO:0060283,GO:0090201,GO:0034392,GO:0032720,GO:…	alphav-beta3 integrin-IGF-1-IGF1R complex|exocytic vesicle|extracellular region|extracellular space|insulin-like growth factor binding protein complex|insulin-like growth factor ternary complex|platelet alpha granule lumen|growth factor activity|hormone activity|insulin receptor binding|insulin-like growth factor receptor binding|integrin binding|activation of MAPK activity|activation of protein …	hsa04010,hsa04014,hsa04015,hsa04066,hsa04068,hsa04151,hsa04152,hsa04150,hsa04114,hsa04115,hsa04510,hsa04550,hsa04913,hsa04914,hsa04935,hsa04960,hsa04730,hsa04750,hsa04211,hsa04213,hsa05200,hsa05202,hsa05205,hsa05214,hsa05218,hsa05215,hsa05224,hsa05410,hsa05414,hsa01521,hsa01522	MAPK signaling pathway|Ras signaling pathway|Rap1 signaling pathway|HIF-1 signaling pathway|FoxO signaling pathway|PI3K-Akt signaling pathway|AMPK signaling pathway|mTOR signaling pathway|Oocyte meiosis|p53 signaling pathway|Focal adhesion|Signaling pathways regulating pluripotency of stem cells|Ovarian steroidogenesis|Progesterone-mediated oocyte maturation|Growth hormone synthesis, secretion an…					ENOG502RCAB	O	insulin-like growth factor receptor signaling pathway	Posttranslational modification, protein turnover, chaperones	PF00049	Insulin	Insulin/IGF/Relaxin family
P05023	Sodium/potassium-transporting ATPase subunit alpha-1 OS=Homo sapiens OX=9606 GN=ATP1A1 PE=1 SV=1	1	1	1	1	1023	112.8	5.49	0	126.4	113.1	61.8	107.4	84.8	106.5	ATP1A1	476	Sodium/potassium-transporting ATPase subunit alpha-1	GO:0016324,GO:0030424,GO:0016323,GO:0005901,GO:0005783,GO:0005768,GO:0070062,GO:1903561,GO:0005794,GO:0016021,GO:0014704,GO:0016328,GO:0042470,GO:0016020,GO:0045121,GO:0031090,GO:0060342,GO:0005886,GO:0014069,GO:0032991,GO:0042383,GO:0005890,GO:0036126,GO:0030315,GO:0043531,GO:0030506,GO:0005524,GO:0051087,GO:0005391,GO:0016791,GO:0043548,GO:0030955,GO:0019904,GO:0046982,GO:0019901,GO:0031402,GO:…	apical plasma membrane|axon|basolateral plasma membrane|caveola|endoplasmic reticulum|endosome|extracellular exosome|extracellular vesicle|Golgi apparatus|integral component of membrane|intercalated disc|lateral plasma membrane|melanosome|membrane|membrane raft|organelle membrane|photoreceptor inner segment membrane|plasma membrane|postsynaptic density|protein-containing complex|sarcolemma|sodium…	hsa04024,hsa04022,hsa04911,hsa04918,hsa04919,hsa04925,hsa04260,hsa04261,hsa04970,hsa04971,hsa04972,hsa04976,hsa04973,hsa04974,hsa04978,hsa04960,hsa04961,hsa04964	cAMP signaling pathway|cGMP-PKG signaling pathway|Insulin secretion|Thyroid hormone synthesis|Thyroid hormone signaling pathway|Aldosterone synthesis and secretion|Cardiac muscle contraction|Adrenergic signaling in cardiomyocytes|Salivary secretion|Gastric acid secretion|Pancreatic secretion|Bile secretion|Carbohydrate digestion and absorption|Protein digestion and absorption|Mineral absorption|A…	KOG0203	[P]	Na+/K+ ATPase, alpha subunit	Inorganic ion transport and metabolism	KOG0203	P	sodium:potassium-exchanging ATPase activity	Inorganic ion transport and metabolism	PF00122	E1-E2_ATPase	E1-E2 ATPase
P05060	Secretogranin-1 OS=Homo sapiens OX=9606 GN=CHGB PE=1 SV=2	2	1	1	1	677	78.2	5.07	2.14	83.2	68.5	105.5	113.6	108.1	121	CHGB	1114	Secretogranin-1	GO:0005788,GO:0005615,GO:0030141,GO:0005179	endoplasmic reticulum lumen|extracellular space|secretory granule|hormone activity							ENOG502QRBF	S	chromogranin B (secretogranin 1)	Function unknown	PF01271	Granin	Granin (chromogranin or secretogranin)
P05062	Fructose-bisphosphate aldolase B OS=Homo sapiens OX=9606 GN=ALDOB PE=1 SV=2	21	7	8	7	364	39.4	7.87	4.9	65.3	171.2	89.5	107	76.5	90.4	ALDOB	229	Fructose-bisphosphate aldolase B	GO:0034451,GO:0005829,GO:0070062,GO:0005815,GO:0051117,GO:0008092,GO:0070061,GO:0061609,GO:0004332,GO:0042802,GO:0030388,GO:0006000,GO:0006096,GO:0006116,GO:0032781,GO:0070072	centriolar satellite|cytosol|extracellular exosome|microtubule organizing center|ATPase binding|cytoskeletal protein binding|fructose binding|fructose-1-phosphate aldolase activity|fructose-bisphosphate aldolase activity|identical protein binding|fructose 1,6-bisphosphate metabolic process|fructose metabolic process|glycolytic process|NADH oxidation|positive regulation of ATPase activity|vacuolar…	hsa00010,hsa00030,hsa00051,hsa04066	Glycolysis / Gluconeogenesis|Pentose phosphate pathway|Fructose and mannose metabolism|HIF-1 signaling pathway	KOG1557	[G]	Fructose-biphosphate aldolase	Carbohydrate transport and metabolism	KOG1557	G	fructose-bisphosphate aldolase activity	Carbohydrate transport and metabolism	PF00274	Glycolytic	Fructose-bisphosphate aldolase class-I
P05067	Amyloid-beta precursor protein OS=Homo sapiens OX=9606 GN=APP PE=1 SV=3	11	8	11	8	770	86.9	4.82	18.23	120.1	115.1	100.6	89.3	84.2	90.6	APP	351	Amyloid-beta precursor protein	GO:0106003,GO:0045177,GO:0097449,GO:0030424,GO:0009986,GO:0005911,GO:0035253,GO:0005905,GO:0030134,GO:0005737,GO:0005829,GO:0043198,GO:0043197,GO:0005769,GO:0005783,GO:0005788,GO:0005768,GO:0031904,GO:0070381,GO:0070062,GO:0005576,GO:0005615,GO:0005794,GO:0005796,GO:0005798,GO:1990812,GO:1990761,GO:0034364,GO:0016021,GO:0005887,GO:0034363,GO:1990777,GO:0044304,GO:0016020,GO:0045121,GO:0005739,GO:…	amyloid-beta complex|apical part of cell|astrocyte projection|axon|cell surface|cell-cell junction|ciliary rootlet|clathrin-coated pit|COPII-coated ER to Golgi transport vesicle|cytoplasm|cytosol|dendritic shaft|dendritic spine|early endosome|endoplasmic reticulum|endoplasmic reticulum lumen|endosome|endosome lumen|endosome to plasma membrane transport vesicle|extracellular exosome|extracellular …	hsa04726,hsa05010,hsa05022	Serotonergic synapse|Alzheimer disease|Pathways of neurodegeneration - multiple diseases	KOG3540	[R]	Beta amyloid precursor protein	General function prediction only	KOG3540	O	collateral sprouting in absence of injury	Posttranslational modification, protein turnover, chaperones	PF00014	Kunitz_BPTI	Kunitz/Bovine pancreatic trypsin inhibitor domain
P05089	Arginase-1 OS=Homo sapiens OX=9606 GN=ARG1 PE=1 SV=2	3	1	1	1	322	34.7	7.21	0	92.4	97.6	91.4	83.9	125.5	109.2	ARG1	383	Arginase-1	GO:0035578,GO:0005737,GO:0005829,GO:0005576,GO:0005615,GO:0005741,GO:0043005,GO:0043025,GO:0005634,GO:0035580,GO:0004053,GO:0042802,GO:0030145,GO:0002250,GO:0007568,GO:0006527,GO:0019547,GO:0071549,GO:0071377,GO:0070301,GO:0071353,GO:0071222,GO:0071560,GO:0032964,GO:0042832,GO:0045087,GO:0001889,GO:0030324,GO:0060056,GO:0060135,GO:0046007,GO:0060336,GO:0042130,GO:2000552,GO:0001938,GO:0070965,GO:…	azurophil granule lumen|cytoplasm|cytosol|extracellular region|extracellular space|mitochondrial outer membrane|neuron projection|neuronal cell body|nucleus|specific granule lumen|arginase activity|identical protein binding|manganese ion binding|adaptive immune response|aging|arginine catabolic process|arginine catabolic process to ornithine|cellular response to dexamethasone stimulus|cellular re…	hsa00220,hsa00330,hsa05146	Arginine biosynthesis|Arginine and proline metabolism|Amoebiasis	KOG2965	[E]	Arginase	Amino acid transport and metabolism	KOG2965	E	arginase activity	Amino acid transport and metabolism	PF00491	Arginase	Arginase family
P05090	Apolipoprotein D OS=Homo sapiens OX=9606 GN=APOD PE=1 SV=1	38	10	115	10	189	21.3	5.15	151.66	66.7	91.8	92.3	96.7	121.9	130.6	APOD	347	Apolipoprotein D	GO:0005737,GO:0022626,GO:0030425,GO:0005783,GO:0070062,GO:0005576,GO:0005615,GO:0043025,GO:0048471,GO:0015485,GO:0005319,GO:0007568,GO:0001525,GO:0007420,GO:0006006,GO:0006629,GO:1900016,GO:0051895,GO:0060588,GO:0071638,GO:0010642,GO:0042308,GO:0048662,GO:2000098,GO:2000405,GO:0014012,GO:0048678,GO:0042493,GO:0000302,GO:0042246	cytoplasm|cytosolic ribosome|dendrite|endoplasmic reticulum|extracellular exosome|extracellular region|extracellular space|neuronal cell body|perinuclear region of cytoplasm|cholesterol binding|lipid transporter activity|aging|angiogenesis|brain development|glucose metabolic process|lipid metabolic process|negative regulation of cytokine production involved in inflammatory response|negative regul…			KOG4824	[M]	Apolipoprotein D/Lipocalin	Cell wall/membrane/envelope biogenesis	KOG4824	M	negative regulation of lipoprotein oxidation	Cell wall/membrane/envelope biogenesis	PF00061	Lipocalin	Lipocalin / cytosolic fatty-acid binding protein family
P05106	Integrin beta-3 OS=Homo sapiens OX=9606 GN=ITGB3 PE=1 SV=2	1	1	1	1	788	87	5.24	0	113.6	93.6	95.8	94	93.6	109.5	ITGB3	3690	Integrin beta-3	GO:0035868,GO:0035867,GO:0035866,GO:0071062,GO:0009986,GO:0005911,GO:0070062,GO:0031527,GO:0005925,GO:0098978,GO:0005887,GO:0034683,GO:0008305,GO:0031258,GO:0042470,GO:0031528,GO:0005654,GO:0005634,GO:0005886,GO:0031092,GO:0045211,GO:0032991,GO:0043235,GO:0032587,GO:0045202,GO:0050839,GO:0015026,GO:0019899,GO:0050840,GO:0001968,GO:0042802,GO:0005178,GO:0005161,GO:0002020,GO:0003756,GO:0043184,GO:…	alphav-beta3 integrin-HMGB1 complex|alphav-beta3 integrin-IGF-1-IGF1R complex|alphav-beta3 integrin-PKCalpha complex|alphav-beta3 integrin-vitronectin complex|cell surface|cell-cell junction|extracellular exosome|filopodium membrane|focal adhesion|glutamatergic synapse|integral component of plasma membrane|integrin alphav-beta3 complex|integrin complex|lamellipodium membrane|melanosome|microvillu…	hsa04015,hsa04151,hsa04512,hsa04145,hsa04510,hsa04810,hsa04640,hsa04611,hsa04613,hsa04919,hsa04380,hsa05206,hsa05205,hsa05168,hsa05163,hsa05165,hsa05418,hsa05410,hsa05412,hsa05414	Rap1 signaling pathway|PI3K-Akt signaling pathway|ECM-receptor interaction|Phagosome|Focal adhesion|Regulation of actin cytoskeleton|Hematopoietic cell lineage|Platelet activation|Neutrophil extracellular trap formation|Thyroid hormone signaling pathway|Osteoclast differentiation|MicroRNAs in cancer|Proteoglycans in cancer|Herpes simplex virus 1 infection|Human cytomegalovirus infection|Human pap…	KOG1226	[TW]	Integrin beta subunit (N-terminal portion of extracellular region)	Signal transduction mechanisms |Extracellular structures	KOG1226	M	integrin-mediated signaling pathway	Cell wall/membrane/envelope biogenesis	PF00362	Integrin_beta	Integrin beta chain VWA domain
P05109	Protein S100-A8 OS=Homo sapiens OX=9606 GN=S100A8 PE=1 SV=1	57	7	29	7	93	10.8	7.03	38.98	131.4	55.3	80.2	84.2	115.2	133.8	S100A8	6279	Protein S100-A8	GO:0062023,GO:0005856,GO:0005829,GO:0070062,GO:0005576,GO:0005615,GO:0045111,GO:0005634,GO:0005886,GO:0034774,GO:0050544,GO:0005509,GO:0048306,GO:0008017,GO:0050786,GO:0035662,GO:0008270,GO:0006919,GO:0002526,GO:0006915,GO:0014002,GO:0035425,GO:0006914,GO:0002544,GO:0042742,GO:0050832,GO:0006954,GO:0045087,GO:0002523,GO:0070488,GO:0030593,GO:0018119,GO:0030307,GO:0050729,GO:2001244,GO:0051092,GO:…	collagen-containing extracellular matrix|cytoskeleton|cytosol|extracellular exosome|extracellular region|extracellular space|intermediate filament cytoskeleton|nucleus|plasma membrane|secretory granule lumen|arachidonic acid binding|calcium ion binding|calcium-dependent protein binding|microtubule binding|RAGE receptor binding|Toll-like receptor 4 binding|zinc ion binding|activation of cysteine-t…	hsa04657	IL-17 signaling pathway					ENOG502SA01	S	neutrophil aggregation	Function unknown	PF01023	S_100	S-100/ICaBP type calcium binding domain
P05154	Plasma serine protease inhibitor OS=Homo sapiens OX=9606 GN=SERPINA5 PE=1 SV=3	21	8	11	8	406	45.6	9.26	20.9	65.2	144.9	106	85.3	123.4	75.3	SERPINA5	5104	Plasma serine protease inhibitor	GO:0002080,GO:0009897,GO:0070062,GO:0005576,GO:0005615,GO:0016020,GO:0031091,GO:0031094,GO:0097181,GO:0097182,GO:0097183,GO:0036029,GO:0036030,GO:0036026,GO:0036027,GO:0036028,GO:0036025,GO:0036024,GO:0032991,GO:0032190,GO:0005539,GO:0008201,GO:0031210,GO:0002020,GO:0001972,GO:0004867,GO:0007342,GO:0006869,GO:0010951,GO:0051346,GO:0061107,GO:0007283	acrosomal membrane|external side of plasma membrane|extracellular exosome|extracellular region|extracellular space|membrane|platelet alpha granule|platelet dense tubular network|protein C inhibitor-coagulation factor V complex|protein C inhibitor-coagulation factor Xa complex|protein C inhibitor-coagulation factor XI complex|protein C inhibitor-KLK3 complex|protein C inhibitor-plasma kallikrein c…	hsa04610	Complement and coagulation cascades	KOG2392	[V]	Serpin	Defense mechanisms	KOG2392	O	serine-type endopeptidase inhibitor activity	Posttranslational modification, protein turnover, chaperones	PF00079	Serpin	Serpin (serine protease inhibitor)
P05155	Plasma protease C1 inhibitor OS=Homo sapiens OX=9606 GN=SERPING1 PE=1 SV=2	31	19	201	19	500	55.1	6.55	280.2	94.9	91.9	92.1	105.9	96.6	118.6	SERPING1	710	Plasma protease C1 inhibitor	GO:0072562,GO:0062023,GO:0005788,GO:0070062,GO:0005576,GO:0005615,GO:0031093,GO:0004867,GO:0007568,GO:0008015,GO:0007596,GO:0006958,GO:0042730,GO:0045087,GO:0001869,GO:0010951	blood microparticle|collagen-containing extracellular matrix|endoplasmic reticulum lumen|extracellular exosome|extracellular region|extracellular space|platelet alpha granule lumen|serine-type endopeptidase inhibitor activity|aging|blood circulation|blood coagulation|complement activation, classical pathway|fibrinolysis|innate immune response|negative regulation of complement activation, lectin p…	hsa04610,hsa05133	Complement and coagulation cascades|Pertussis	KOG2392	[V]	Serpin	Defense mechanisms	KOG2392	O	serine-type endopeptidase inhibitor activity	Posttranslational modification, protein turnover, chaperones	PF00079	Serpin	Serpin (serine protease inhibitor)
P05156	Complement factor I OS=Homo sapiens OX=9606 GN=CFI PE=1 SV=2	34	16	41	16	583	65.7	7.5	82.28	103.1	90.5	125.3	99.5	92.9	88.7	CFI	3426	Complement factor I	GO:0070062,GO:0005576,GO:0005615,GO:0016020,GO:0046872,GO:0005044,GO:0004252,GO:0006958,GO:0045087	extracellular exosome|extracellular region|extracellular space|membrane|metal ion binding|scavenger receptor activity|serine-type endopeptidase activity|complement activation, classical pathway|innate immune response	hsa04610,hsa05150	Complement and coagulation cascades|Staphylococcus aureus infection	KOG3627	[E]	Trypsin	Amino acid transport and metabolism	KOG3627	O	serine-type endopeptidase activity	Posttranslational modification, protein turnover, chaperones	PF00057	Ldl_recept_a	Low-density lipoprotein receptor domain class A
P05160	Coagulation factor XIII B chain OS=Homo sapiens OX=9606 GN=F13B PE=1 SV=3	45	25	72	25	661	75.5	6.39	163.94	72.5	97.3	107.8	109.9	110.7	101.9	F13B	2165	Coagulation factor XIII B chain	GO:0005576,GO:0007596	extracellular region|blood coagulation	hsa04610,hsa05171	Complement and coagulation cascades|Coronavirus disease - COVID-19					ENOG502RDCS	S	blood coagulation, fibrin clot formation	Function unknown	PF00084	Sushi	Sushi repeat (SCR repeat)
P05164	Myeloperoxidase OS=Homo sapiens OX=9606 GN=MPO PE=1 SV=1	8	6	6	6	745	83.8	8.97	8.3	84.2	85.5	87.5	77.3	140.8	124.8	MPO	4353	Myeloperoxidase	GO:0042582,GO:0035578,GO:0070062,GO:0005576,GO:0005615,GO:0043231,GO:0005764,GO:0005654,GO:0005634,GO:0097013,GO:0030141,GO:0003682,GO:0020037,GO:0008201,GO:0046872,GO:0004601,GO:0007568,GO:0006952,GO:0042742,GO:0050832,GO:0042744,GO:0002149,GO:0034374,GO:0043066,GO:0019430,GO:0002679,GO:0032094,GO:1990268,GO:0032496,GO:0009612,GO:0006979,GO:0001878	azurophil granule|azurophil granule lumen|extracellular exosome|extracellular region|extracellular space|intracellular membrane-bounded organelle|lysosome|nucleoplasm|nucleus|phagocytic vesicle lumen|secretory granule|chromatin binding|heme binding|heparin binding|metal ion binding|peroxidase activity|aging|defense response|defense response to bacterium|defense response to fungus|hydrogen peroxid…	hsa00983,hsa04145,hsa04613,hsa05202,hsa05221	Drug metabolism - other enzymes|Phagosome|Neutrophil extracellular trap formation|Transcriptional misregulation in cancer|Acute myeloid leukemia	KOG2408	[R]	Peroxidase/oxygenase	General function prediction only	KOG2408	S	peroxidase activity	Function unknown	PF03098	An_peroxidase	Animal haem peroxidase
P05186	Alkaline phosphatase, tissue-nonspecific isozyme OS=Homo sapiens OX=9606 GN=ALPL PE=1 SV=4	2	1	1	1	524	57.3	6.67	1.68	102.7	84.9	91	99.1	115.4	106.8	ALPL	249	Alkaline phosphatase, tissue-nonspecific isozyme	GO:0031225,GO:0070062,GO:0031012,GO:0005576,GO:0016020,GO:0005886,GO:0004035,GO:0046872,GO:0016462,GO:0071407,GO:0071529,GO:0016311,GO:0003006,GO:0001958,GO:0001649,GO:0046677,GO:0051384,GO:0032496,GO:0033280,GO:0001501	anchored component of membrane|extracellular exosome|extracellular matrix|extracellular region|membrane|plasma membrane|alkaline phosphatase activity|metal ion binding|pyrophosphatase activity|cellular response to organic cyclic compound|cementum mineralization|dephosphorylation|developmental process involved in reproduction|endochondral ossification|osteoblast differentiation|response to antibio…	hsa00730,hsa00790	Thiamine metabolism|Folate biosynthesis	KOG4126	[P]	Alkaline phosphatase	Inorganic ion transport and metabolism	KOG4126	P	alkaline phosphatase activity	Inorganic ion transport and metabolism	PF00245	Alk_phosphatase	Alkaline phosphatase
P05362	Intercellular adhesion molecule 1 OS=Homo sapiens OX=9606 GN=ICAM1 PE=1 SV=2	22	9	13	9	532	57.8	7.99	31.4	122.3	87.8	86.8	94.8	99.6	108.6	ICAM1	3383	Intercellular adhesion molecule 1	GO:0009986,GO:0062023,GO:0009897,GO:0070062,GO:0005615,GO:0005925,GO:0001772,GO:0005887,GO:0016020,GO:0045121,GO:0005886,GO:0005178,GO:0038023,GO:0004888,GO:0001618,GO:0002438,GO:0044406,GO:0007155,GO:0033627,GO:0007569,GO:0071312,GO:1904646,GO:0071549,GO:0071333,GO:0071456,GO:0071346,GO:0071347,GO:0071354,GO:1990830,GO:0071222,GO:0031669,GO:0071356,GO:0061028,GO:0090557,GO:0097368,GO:0007157,GO:…	cell surface|collagen-containing extracellular matrix|external side of plasma membrane|extracellular exosome|extracellular space|focal adhesion|immunological synapse|integral component of plasma membrane|membrane|membrane raft|plasma membrane|integrin binding|signaling receptor activity|transmembrane signaling receptor activity|virus receptor activity|acute inflammatory response to antigenic stim…	hsa04064,hsa04668,hsa04514,hsa04650,hsa04670,hsa05166,hsa05164,hsa05167,hsa05169,hsa05150,hsa05144,hsa05143,hsa05323,hsa05417,hsa05418,hsa05416,hsa04933	NF-kappa B signaling pathway|TNF signaling pathway|Cell adhesion molecules|Natural killer cell mediated cytotoxicity|Leukocyte transendothelial migration|Human T-cell leukemia virus 1 infection|Influenza A|Kaposi sarcoma-associated herpesvirus infection|Epstein-Barr virus infection|Staphylococcus aureus infection|Malaria|African trypanosomiasis|Rheumatoid arthritis|Lipid and atherosclerosis|Fluid…					ENOG502RZRA	S	integrin binding	Function unknown	PF03921	ICAM_N	Intercellular adhesion molecule (ICAM), N-terminal domain
P05413	Fatty acid-binding protein, heart OS=Homo sapiens OX=9606 GN=FABP3 PE=1 SV=4	14	2	2	2	133	14.8	6.8	1.82	205.3	65.2	86.9	82.1	77.6	83	FABP3	2170	Fatty acid-binding protein, heart	GO:0005829,GO:0070062,GO:0005615,GO:0016528,GO:0008092,GO:0050543,GO:0036041,GO:0005324,GO:0070538,GO:0050873,GO:0042632,GO:0006631,GO:0032365,GO:0015909,GO:0008285,GO:0055091,GO:0140214,GO:0071073,GO:0046320,GO:2001245,GO:0042493,GO:0070542,GO:0032868	cytosol|extracellular exosome|extracellular space|sarcoplasm|cytoskeletal protein binding|icosatetraenoic acid binding|long-chain fatty acid binding|long-chain fatty acid transporter activity|oleic acid binding|brown fat cell differentiation|cholesterol homeostasis|fatty acid metabolic process|intracellular lipid transport|long-chain fatty acid transport|negative regulation of cell population pro…	hsa03320	PPAR signaling pathway	KOG4015	[I]	Fatty acid-binding protein FABP	Lipid transport and metabolism	KOG4015	H	lipid binding	Coenzyme transport and metabolism	PF00061	Lipocalin	Lipocalin / cytosolic fatty-acid binding protein family
P05451	Lithostathine-1-alpha OS=Homo sapiens OX=9606 GN=REG1A PE=1 SV=3	22	3	4	2	166	18.7	5.94	2.05	130.5	52.7	107.9	90.2	124.5	94.2	REG1A	5967	Lithostathine-1-alpha	GO:0045178,GO:0005829,GO:0032590,GO:0070062,GO:0005615,GO:0030426,GO:0032809,GO:0048471,GO:0032991,GO:0042588,GO:0008083,GO:0042802,GO:0070492,GO:0042834,GO:0019903,GO:0038023,GO:0061844,GO:0055074,GO:0044278,GO:1990869,GO:1990878,GO:0097421,GO:0007494,GO:0008285,GO:1990798,GO:1904699,GO:0008284,GO:1903861,GO:0010628,GO:1904692,GO:1903492,GO:1990864,GO:0001666,GO:0031667,GO:0043434,GO:1990785,GO:…	basal part of cell|cytosol|dendrite membrane|extracellular exosome|extracellular space|growth cone|neuronal cell body membrane|perinuclear region of cytoplasm|protein-containing complex|zymogen granule|growth factor activity|identical protein binding|oligosaccharide binding|peptidoglycan binding|protein phosphatase binding|signaling receptor activity|antimicrobial humoral immune response mediated…			KOG4297	[TV]	C-type lectin	Signal transduction mechanisms |Defense mechanisms	KOG4297	K	carbohydrate binding	Transcription	PF00059	Lectin_C	Lectin C-type domain
P05452	Tetranectin OS=Homo sapiens OX=9606 GN=CLEC3B PE=1 SV=3	55	9	23	9	202	22.5	5.67	44.84	80.6	99.9	105.1	91.1	117.1	106.2	CLEC3B	7123	Tetranectin	GO:0062023,GO:0005737,GO:0070062,GO:0005576,GO:0005615,GO:0001652,GO:0031089,GO:0005509,GO:0030246,GO:0008201,GO:0036143,GO:0030282,GO:0071310,GO:0071560,GO:0001503,GO:0010756	collagen-containing extracellular matrix|cytoplasm|extracellular exosome|extracellular region|extracellular space|granular component|platelet dense granule lumen|calcium ion binding|carbohydrate binding|heparin binding|kringle domain binding|bone mineralization|cellular response to organic substance|cellular response to transforming growth factor beta stimulus|ossification|positive regulation of …			KOG4297	[TV]	C-type lectin	Signal transduction mechanisms |Defense mechanisms	KOG4297	K	carbohydrate binding	Transcription	PF00059	Lectin_C	Lectin C-type domain
P05543	Thyroxine-binding globulin OS=Homo sapiens OX=9606 GN=SERPINA7 PE=1 SV=2	36	14	58	14	415	46.3	6.3	107.39	128	110.1	87.4	71.1	118.8	84.6	SERPINA7	6906	Thyroxine-binding globulin	GO:0070062,GO:0005576,GO:0005615,GO:0004867,GO:0010951,GO:0070327	extracellular exosome|extracellular region|extracellular space|serine-type endopeptidase inhibitor activity|negative regulation of endopeptidase activity|thyroid hormone transport	hsa04918	Thyroid hormone synthesis	KOG2392	[V]	Serpin	Defense mechanisms	KOG2392	O	serine-type endopeptidase inhibitor activity	Posttranslational modification, protein turnover, chaperones	PF00079	Serpin	Serpin (serine protease inhibitor)
P05546	Heparin cofactor 2 OS=Homo sapiens OX=9606 GN=SERPIND1 PE=1 SV=3	42	19	103	19	499	57	6.9	199.12	89.7	110.1	98.1	109.7	94.2	98.2	SERPIND1	3053	Heparin cofactor 2	GO:0005788,GO:0070062,GO:0005576,GO:0005615,GO:0004866,GO:0008201,GO:0004867,GO:0007596,GO:0006935,GO:0010951	endoplasmic reticulum lumen|extracellular exosome|extracellular region|extracellular space|endopeptidase inhibitor activity|heparin binding|serine-type endopeptidase inhibitor activity|blood coagulation|chemotaxis|negative regulation of endopeptidase activity	hsa04610	Complement and coagulation cascades	KOG2392	[V]	Serpin	Defense mechanisms	KOG2392	O	serine-type endopeptidase inhibitor activity	Posttranslational modification, protein turnover, chaperones	PF00079	Serpin	Serpin (serine protease inhibitor)
P05556	Integrin beta-1 OS=Homo sapiens OX=9606 GN=ITGB1 PE=1 SV=2	9	6	7	6	798	88.4	5.39	9.82	75	104.8	108.4	108.4	102	101.4	ITGB1	3688	Integrin beta-1	GO:0009986,GO:0032154,GO:0005737,GO:0043197,GO:0010008,GO:0009897,GO:0070062,GO:0030175,GO:0005925,GO:0097386,GO:0098978,GO:0099699,GO:0034665,GO:0034680,GO:0034681,GO:0034666,GO:0034667,GO:0034668,GO:0034674,GO:0034677,GO:0034678,GO:0014704,GO:0030027,GO:0042470,GO:0016020,GO:0045121,GO:0035748,GO:0031594,GO:0048471,GO:0005886,GO:0043235,GO:0055037,GO:0001726,GO:0032587,GO:0042383,GO:0098685,GO:…	cell surface|cleavage furrow|cytoplasm|dendritic spine|endosome membrane|external side of plasma membrane|extracellular exosome|filopodium|focal adhesion|glial cell projection|glutamatergic synapse|integral component of synaptic membrane|integrin alpha1-beta1 complex|integrin alpha10-beta1 complex|integrin alpha11-beta1 complex|integrin alpha2-beta1 complex|integrin alpha3-beta1 complex|integrin …	hsa04015,hsa04151,hsa04512,hsa04514,hsa04145,hsa04510,hsa04530,hsa04810,hsa04611,hsa04670,hsa04360,hsa05200,hsa05205,hsa05222,hsa05165,hsa05130,hsa05131,hsa05135,hsa05133,hsa05100,hsa05145,hsa05140,hsa05410,hsa05412,hsa05414	Rap1 signaling pathway|PI3K-Akt signaling pathway|ECM-receptor interaction|Cell adhesion molecules|Phagosome|Focal adhesion|Tight junction|Regulation of actin cytoskeleton|Platelet activation|Leukocyte transendothelial migration|Axon guidance|Pathways in cancer|Proteoglycans in cancer|Small cell lung cancer|Human papillomavirus infection|Pathogenic Escherichia coli infection|Shigellosis|Yersinia …	KOG1226	[TW]	Integrin beta subunit (N-terminal portion of extracellular region)	Signal transduction mechanisms |Extracellular structures	KOG1226	M	integrin-mediated signaling pathway	Cell wall/membrane/envelope biogenesis	PF00362	Integrin_beta	Integrin beta chain VWA domain
P05976	Myosin light chain 1/3, skeletal muscle isoform OS=Homo sapiens OX=9606 GN=MYL1 PE=1 SV=3	6	1	1	1	194	21.1	5.03	0							MYL1	4632	Myosin light chain 1/3, skeletal muscle isoform	GO:0005829,GO:0005859,GO:0030016,GO:0030017,GO:0005509,GO:0008307,GO:0060048,GO:0006936,GO:0030049	cytosol|muscle myosin complex|myofibril|sarcomere|calcium ion binding|structural constituent of muscle|cardiac muscle contraction|muscle contraction|muscle filament sliding			KOG0030	[Z]	Myosin essential light chain, EF-Hand protein superfamily	Cytoskeleton	KOG0030	D	calcium ion binding	Cell cycle control, cell division, chromosome partitioning
P06276	Cholinesterase OS=Homo sapiens OX=9606 GN=BCHE PE=1 SV=1	12	8	15	8	602	68.4	7.42	21.45	84.6	126.9	101.5	90.9	114.8	81.3	BCHE	590	Cholinesterase	GO:0072562,GO:0005788,GO:0005576,GO:0016020,GO:0005641,GO:0003990,GO:0001540,GO:0003824,GO:0033265,GO:0004104,GO:0019899,GO:0016788,GO:0042802,GO:0019695,GO:0050783,GO:0007612,GO:0008285,GO:0050805,GO:0014016,GO:0043279,GO:0042493,GO:0051593,GO:0051384	blood microparticle|endoplasmic reticulum lumen|extracellular region|membrane|nuclear envelope lumen|acetylcholinesterase activity|amyloid-beta binding|catalytic activity|choline binding|cholinesterase activity|enzyme binding|hydrolase activity, acting on ester bonds|identical protein binding|choline metabolic process|cocaine metabolic process|learning|negative regulation of cell population proli…			KOG4389	[T]	Acetylcholinesterase/Butyrylcholinesterase	Signal transduction mechanisms	KOG4389	I	acetylcholinesterase activity	Lipid transport and metabolism	PF00135	COesterase	Carboxylesterase family
P06310	Immunoglobulin kappa variable 2-30 OS=Homo sapiens OX=9606 GN=IGKV2-30 PE=3 SV=2	17	2	11	1	120	13.2	8.51	19.22	121.9	174.4	42.3		145.8	115.7	IGKV2-30	29802	Immunoglobulin kappa variable 2-30	GO:0072562,GO:0070062,GO:0005576,GO:0005615,GO:0019814,GO:0005886,GO:0003823,GO:0002250,GO:0006955	blood microparticle|extracellular exosome|extracellular region|extracellular space|immunoglobulin complex|plasma membrane|antigen binding|adaptive immune response|immune response											PF07686	V-set	Immunoglobulin V-set domain
P06312	Immunoglobulin kappa variable 4-1 OS=Homo sapiens OX=9606 GN=IGKV4-1 PE=1 SV=1	22	2	9	2	121	13.4	5.25	16.24	159.9	88.9	112.8	100.8	63.1	74.5	IGKV4-1	7441	Immunoglobulin kappa variable 4-1	GO:0072562,GO:0005576,GO:0005615,GO:0019814,GO:0005886,GO:0003823,GO:0002250,GO:0006955	blood microparticle|extracellular region|extracellular space|immunoglobulin complex|plasma membrane|antigen binding|adaptive immune response|immune response											PF07686	V-set	Immunoglobulin V-set domain
P06331	Immunoglobulin heavy variable 4-34 OS=Homo sapiens OX=9606 GN=IGHV4-34 PE=1 SV=2	20	2	35	1	123	13.8	9.33	72.5	154.9	86	95.8	83.3	81.8	98.2	IGHV4-34	102724971	Immunoglobulin heavy variable 4-34	GO:0009897,GO:0005576,GO:0042571,GO:0005886,GO:0003823,GO:0034987,GO:0050853,GO:0006958,GO:0042742,GO:0006955,GO:0045087,GO:0006911,GO:0006910,GO:0050871	external side of plasma membrane|extracellular region|immunoglobulin complex, circulating|plasma membrane|antigen binding|immunoglobulin receptor binding|B cell receptor signaling pathway|complement activation, classical pathway|defense response to bacterium|immune response|innate immune response|phagocytosis, engulfment|phagocytosis, recognition|positive regulation of B cell activation											PF07686	V-set	Immunoglobulin V-set domain
P06396	Gelsolin OS=Homo sapiens OX=9606 GN=GSN PE=1 SV=1	40	31	117	31	782	85.6	6.28	209.78	73.7	124.7	99.9	84.9	130.6	86.3	GSN	2934	Gelsolin	GO:0030478,GO:0015629,GO:0072562,GO:0030864,GO:0005737,GO:0005829,GO:0070062,GO:0005576,GO:0005615,GO:1904813,GO:0005925,GO:0005886,GO:0002102,GO:0016528,GO:0034774,GO:0003779,GO:0051015,GO:0005509,GO:0045159,GO:0036313,GO:0005546,GO:0051693,GO:0030042,GO:0030041,GO:0090527,GO:0051014,GO:0045010,GO:0008154,GO:1990000,GO:0051016,GO:0086003,GO:0030031,GO:0007417,GO:0060271,GO:0097284,GO:0046597,GO:…	actin cap|actin cytoskeleton|blood microparticle|cortical actin cytoskeleton|cytoplasm|cytosol|extracellular exosome|extracellular region|extracellular space|ficolin-1-rich granule lumen|focal adhesion|plasma membrane|podosome|sarcoplasm|secretory granule lumen|actin binding|actin filament binding|calcium ion binding|myosin II binding|phosphatidylinositol 3-kinase catalytic subunit binding|phosph…	hsa04810,hsa04666,hsa05203	Regulation of actin cytoskeleton|Fc gamma R-mediated phagocytosis|Viral carcinogenesis	KOG0443	[Z]	Actin regulatory proteins (gelsolin/villin family)	Cytoskeleton	KOG0443	S	actin filament capping	Function unknown	PF00626	Gelsolin	Gelsolin repeat
P06576	ATP synthase subunit beta, mitochondrial OS=Homo sapiens OX=9606 GN=ATP5F1B PE=1 SV=3	3	1	1	1	529	56.5	5.4	3.15	114.8	91.4	105.7	100.3	87.8	100	ATP5F1B	506	ATP synthase subunit beta, mitochondrial	GO:0009986,GO:0070062,GO:0016020,GO:0005759,GO:0031966,GO:0042645,GO:0005753,GO:0005754,GO:0005739,GO:0005634,GO:0005886,GO:0045259,GO:0045261,GO:0043532,GO:0005524,GO:0042288,GO:0046933,GO:0046961,GO:0001525,GO:0006754,GO:0006091,GO:0042776,GO:0001649,GO:0043536,GO:1902600,GO:0051453	cell surface|extracellular exosome|membrane|mitochondrial matrix|mitochondrial membrane|mitochondrial nucleoid|mitochondrial proton-transporting ATP synthase complex|mitochondrial proton-transporting ATP synthase, catalytic core|mitochondrion|nucleus|plasma membrane|proton-transporting ATP synthase complex|proton-transporting ATP synthase complex, catalytic core F(1)|angiostatin binding|ATP bindi…	hsa00190,hsa04714,hsa05208,hsa05010,hsa05012,hsa05014,hsa05016,hsa05020,hsa05022,hsa05415	Oxidative phosphorylation|Thermogenesis|Chemical carcinogenesis - reactive oxygen species|Alzheimer disease|Parkinson disease|Amyotrophic lateral sclerosis|Huntington disease|Prion disease|Pathways of neurodegeneration - multiple diseases|Diabetic cardiomyopathy	KOG1350	[C]	F0F1-type ATP synthase, beta subunit	Energy production and conversion	KOG1350	C	proton-transporting ATP synthase activity, rotational mechanism	Energy production and conversion	PF00006	ATP-synt_ab	ATP synthase alpha/beta family, nucleotide-binding domain
P06681	Complement C2 OS=Homo sapiens OX=9606 GN=C2 PE=1 SV=2	41	30	104	30	752	83.2	7.42	231.81	96.2	84.9	108.2	105.9	93.8	111	C2	717	Complement C2	GO:0070062,GO:0005576,GO:0005615,GO:0046872,GO:0004252,GO:0006956,GO:0006958,GO:0045087,GO:2000427,GO:0007584	extracellular exosome|extracellular region|extracellular space|metal ion binding|serine-type endopeptidase activity|complement activation|complement activation, classical pathway|innate immune response|positive regulation of apoptotic cell clearance|response to nutrient	hsa04610,hsa05171,hsa05133,hsa05150,hsa05322,hsa04936	Complement and coagulation cascades|Coronavirus disease - COVID-19|Pertussis|Staphylococcus aureus infection|Systemic lupus erythematosus|Alcoholic liver disease	KOG3627	[E]	Trypsin	Amino acid transport and metabolism	KOG3627	O	serine-type endopeptidase activity	Posttranslational modification, protein turnover, chaperones	PF00084	Sushi	Sushi repeat (SCR repeat)
P06702	Protein S100-A9 OS=Homo sapiens OX=9606 GN=S100A9 PE=1 SV=1	57	5	16	5	114	13.2	6.13	32.21	141.9	54.5	77.2	83.2	119.8	123.5	S100A9	6280	Protein S100-A9	GO:0030054,GO:0062023,GO:0005737,GO:0005856,GO:0005829,GO:0070062,GO:0005576,GO:0005615,GO:0005654,GO:0005634,GO:0005886,GO:0034774,GO:0016209,GO:0050544,GO:0005509,GO:0048306,GO:0008017,GO:0050786,GO:0035662,GO:0008270,GO:0006919,GO:0061844,GO:0006915,GO:0014002,GO:0035425,GO:0006914,GO:0007267,GO:0002544,GO:0042742,GO:0050832,GO:0006954,GO:0045087,GO:0002523,GO:0035821,GO:0070488,GO:0030593,GO:…	cell junction|collagen-containing extracellular matrix|cytoplasm|cytoskeleton|cytosol|extracellular exosome|extracellular region|extracellular space|nucleoplasm|nucleus|plasma membrane|secretory granule lumen|antioxidant activity|arachidonic acid binding|calcium ion binding|calcium-dependent protein binding|microtubule binding|RAGE receptor binding|Toll-like receptor 4 binding|zinc ion binding|ac…	hsa04657	IL-17 signaling pathway					ENOG502SA01	S	neutrophil aggregation	Function unknown	PF01023	S_100	S-100/ICaBP type calcium binding domain
P06703	Protein S100-A6 OS=Homo sapiens OX=9606 GN=S100A6 PE=1 SV=1	27	3	4	3	90	10.2	5.48	6.19	92.1	84	70.2	68.2	116.5	169.1	S100A6	6277	Protein S100-A6	GO:0062023,GO:0005737,GO:0005829,GO:0070062,GO:0005576,GO:0031234,GO:0005635,GO:0005634,GO:0048471,GO:0005886,GO:0001726,GO:0005509,GO:0048306,GO:0015075,GO:0042803,GO:0044548,GO:0005523,GO:0008270,GO:0007409,GO:0048146,GO:0007165	collagen-containing extracellular matrix|cytoplasm|cytosol|extracellular exosome|extracellular region|extrinsic component of cytoplasmic side of plasma membrane|nuclear envelope|nucleus|perinuclear region of cytoplasm|plasma membrane|ruffle|calcium ion binding|calcium-dependent protein binding|ion transmembrane transporter activity|protein homodimerization activity|S100 protein binding|tropomyosi…							ENOG502S6IN	S	tropomyosin binding	Function unknown	PF01023	S_100	S-100/ICaBP type calcium binding domain
P06727	Apolipoprotein A-IV OS=Homo sapiens OX=9606 GN=APOA4 PE=1 SV=4	78	39	334	39	396	45.3	5.38	675	35.9	112	87.9	101.6	145.7	116.9	APOA4	337	Apolipoprotein A-IV	GO:0072562,GO:0042627,GO:0062023,GO:0005829,GO:0005769,GO:0005788,GO:0070062,GO:0005576,GO:0005615,GO:0034364,GO:0034361,GO:0016209,GO:0015485,GO:0120020,GO:0005507,GO:0042802,GO:0008289,GO:0005319,GO:0031210,GO:0060228,GO:0005543,GO:0042803,GO:0006695,GO:0033344,GO:0042632,GO:0008203,GO:0034378,GO:0034371,GO:0034380,GO:0034375,GO:0042744,GO:0002227,GO:0007159,GO:0016042,GO:0055088,GO:0006869,GO:…	blood microparticle|chylomicron|collagen-containing extracellular matrix|cytosol|early endosome|endoplasmic reticulum lumen|extracellular exosome|extracellular region|extracellular space|high-density lipoprotein particle|very-low-density lipoprotein particle|antioxidant activity|cholesterol binding|cholesterol transfer activity|copper ion binding|identical protein binding|lipid binding|lipid tran…	hsa04975,hsa04979,hsa04977,hsa05417	Fat digestion and absorption|Cholesterol metabolism|Vitamin digestion and absorption|Lipid and atherosclerosis					ENOG502QSC5	M	regulation of plasma lipoprotein oxidation	Cell wall/membrane/envelope biogenesis	PF01442	Apolipoprotein	Apolipoprotein A1/A4/E domain
P06732	Creatine kinase M-type OS=Homo sapiens OX=9606 GN=CKM PE=1 SV=2	16	5	5	5	381	43.1	7.25	10.04	365	23.6	67.8	45.5	49.7	48.4	CKM	1158	Creatine kinase M-type	GO:0005829,GO:0005615,GO:0005524,GO:0004111,GO:0016301,GO:0046314	cytosol|extracellular space|ATP binding|creatine kinase activity|kinase activity|phosphocreatine biosynthetic process	hsa00330	Arginine and proline metabolism	KOG3581	[C]	Creatine kinases	Energy production and conversion	KOG3581	E	creatine kinase activity	Amino acid transport and metabolism	PF00217	ATP-gua_Ptrans	ATP:guanido phosphotransferase, C-terminal catalytic domain
P06733	Alpha-enolase OS=Homo sapiens OX=9606 GN=ENO1 PE=1 SV=2	27	10	18	10	434	47.1	7.39	42.08	138.1	84.3	82.5	65.5	110.1	119.5	ENO1	2023	Alpha-enolase	GO:0099738,GO:0009986,GO:0005737,GO:0005829,GO:0070062,GO:0005615,GO:0031430,GO:0016020,GO:0005634,GO:0000015,GO:0005886,GO:0045296,GO:0001227,GO:0051020,GO:0000287,GO:0004634,GO:0042803,GO:0003723,GO:0000977,GO:0061621,GO:0006096,GO:0030308,GO:1903298,GO:0000122,GO:0045892,GO:2001171,GO:0045933,GO:0010756,GO:0032889,GO:0009615	cell cortex region|cell surface|cytoplasm|cytosol|extracellular exosome|extracellular space|M band|membrane|nucleus|phosphopyruvate hydratase complex|plasma membrane|cadherin binding|DNA-binding transcription repressor activity, RNA polymerase II-specific|GTPase binding|magnesium ion binding|phosphopyruvate hydratase activity|protein homodimerization activity|RNA binding|RNA polymerase II transcr…	hsa00010,hsa03018,hsa04066	Glycolysis / Gluconeogenesis|RNA degradation|HIF-1 signaling pathway	KOG2670	[G]	Enolase	Carbohydrate transport and metabolism	KOG2670	G	phosphopyruvate hydratase activity	Carbohydrate transport and metabolism	PF00113	Enolase_C	Enolase, C-terminal TIM barrel domain
P06744	Glucose-6-phosphate isomerase OS=Homo sapiens OX=9606 GN=GPI PE=1 SV=4	4	3	4	3	558	63.1	8.32	6	154.4	78.3	69.9	66.5	111.1	119.8	GPI	2821	Glucose-6-phosphate isomerase	GO:0060170,GO:0005829,GO:0070062,GO:0005576,GO:1904813,GO:0016020,GO:0043005,GO:0005654,GO:0005886,GO:0034774,GO:0005125,GO:0004347,GO:0008083,GO:0048029,GO:0031625,GO:0005975,GO:0034101,GO:0006094,GO:0051156,GO:0042593,GO:0006096,GO:0007599,GO:0006959,GO:0001701,GO:0007611,GO:0001707,GO:0043154,GO:0043524,GO:0010595,GO:0002639,GO:0046686,GO:0032355,GO:0035902,GO:0043278,GO:0035994,GO:0032570,GO:…	ciliary membrane|cytosol|extracellular exosome|extracellular region|ficolin-1-rich granule lumen|membrane|neuron projection|nucleoplasm|plasma membrane|secretory granule lumen|cytokine activity|glucose-6-phosphate isomerase activity|growth factor activity|monosaccharide binding|ubiquitin protein ligase binding|carbohydrate metabolic process|erythrocyte homeostasis|gluconeogenesis|glucose 6-phosph…	hsa00010,hsa00030,hsa00500,hsa00520	Glycolysis / Gluconeogenesis|Pentose phosphate pathway|Starch and sucrose metabolism|Amino sugar and nucleotide sugar metabolism	KOG2446	[G]	Glucose-6-phosphate isomerase	Carbohydrate transport and metabolism	KOG2446	G	glucose-6-phosphate isomerase activity	Carbohydrate transport and metabolism	PF00342	PGI	Phosphoglucose isomerase
P06753	Tropomyosin alpha-3 chain OS=Homo sapiens OX=9606 GN=TPM3 PE=1 SV=2	16	6	7	2	285	32.9	4.72	5.24	197.4	59.1	78.5	72	92.2	100.8	TPM3	107985528	Tropomyosin alpha-3 chain	GO:0015629,GO:0005884,GO:0005856,GO:0005829,GO:0070062,GO:0005862,GO:0001725,GO:0051015,GO:0007015,GO:0006936	actin cytoskeleton|actin filament|cytoskeleton|cytosol|extracellular exosome|muscle thin filament tropomyosin|stress fiber|actin filament binding|actin filament organization|muscle contraction							KOG1003	S	structural constituent of muscle	Function unknown	PF00261	Tropomyosin	Tropomyosin
P07148	Fatty acid-binding protein, liver OS=Homo sapiens OX=9606 GN=FABP1 PE=1 SV=1	8	1	1	1	127	14.2	7.18	1.86	88.3	46.7	163.6	67.6	77.1	156.8	FABP1	2168	Fatty acid-binding protein, liver	GO:0045179,GO:0005829,GO:0070062,GO:0005654,GO:0005782,GO:0032991,GO:0016209,GO:0032052,GO:0003682,GO:0005504,GO:0005324,GO:0005543,GO:0036094,GO:0070301,GO:0071456,GO:0050892,GO:0043066,GO:0043154,GO:0032000,GO:0051345	apical cortex|cytosol|extracellular exosome|nucleoplasm|peroxisomal matrix|protein-containing complex|antioxidant activity|bile acid binding|chromatin binding|fatty acid binding|long-chain fatty acid transporter activity|phospholipid binding|small molecule binding|cellular response to hydrogen peroxide|cellular response to hypoxia|intestinal absorption|negative regulation of apoptotic process|neg…	hsa03320,hsa04975,hsa04936	PPAR signaling pathway|Fat digestion and absorption|Alcoholic liver disease	KOG4015	[I]	Fatty acid-binding protein FABP	Lipid transport and metabolism	KOG4015	H	lipid binding	Coenzyme transport and metabolism	PF14651	Lipocalin_7	Lipocalin / cytosolic fatty-acid binding protein family
P07195	L-lactate dehydrogenase B chain OS=Homo sapiens OX=9606 GN=LDHB PE=1 SV=2	4	1	1	1	334	36.6	6.05	0	112.3	94.9	106	113.1	81.5	92.3	LDHB	3945	L-lactate dehydrogenase B chain	GO:0005737,GO:0005829,GO:0070062,GO:0016020,GO:0045121,GO:0005743,GO:0042802,GO:0004459,GO:0005975,GO:0019752	cytoplasm|cytosol|extracellular exosome|membrane|membrane raft|mitochondrial inner membrane|identical protein binding|L-lactate dehydrogenase activity|carbohydrate metabolic process|carboxylic acid metabolic process	hsa00010,hsa00620,hsa00640,hsa00270,hsa04066,hsa04922,hsa05230	Glycolysis / Gluconeogenesis|Pyruvate metabolism|Propanoate metabolism|Cysteine and methionine metabolism|HIF-1 signaling pathway|Glucagon signaling pathway|Central carbon metabolism in cancer	KOG1495	[C]	Lactate dehydrogenase	Energy production and conversion	KOG1495	C	belongs to the LDH MDH superfamily	Energy production and conversion	PF00056	Ldh_1_N	lactate/malate dehydrogenase, NAD binding domain
P07225	Vitamin K-dependent protein S OS=Homo sapiens OX=9606 GN=PROS1 PE=1 SV=1	36	21	81	21	676	75.1	5.67	152.27	85	91.6	100.5	117	97.1	108.7	PROS1	5627	Vitamin K-dependent protein S	GO:0072562,GO:0005789,GO:0070062,GO:0005576,GO:0005615,GO:0005796,GO:0000139,GO:0005886,GO:0031093,GO:0005509,GO:0004866,GO:0007596,GO:0042730	blood microparticle|endoplasmic reticulum membrane|extracellular exosome|extracellular region|extracellular space|Golgi lumen|Golgi membrane|plasma membrane|platelet alpha granule lumen|calcium ion binding|endopeptidase inhibitor activity|blood coagulation|fibrinolysis	hsa04610	Complement and coagulation cascades					ENOG502QSNF	O	fibrinolysis	Posttranslational modification, protein turnover, chaperones	PF00008	EGF	EGF-like domain
P07237	Protein disulfide-isomerase OS=Homo sapiens OX=9606 GN=P4HB PE=1 SV=3	10	5	6	5	508	57.1	4.87	11.53	104.2	94.9	112.2	97.1	99.3	92.3	P4HB	5034	Protein disulfide-isomerase	GO:0005856,GO:0005829,GO:0005783,GO:0034663,GO:0005788,GO:0005793,GO:0009897,GO:0070062,GO:0005576,GO:0005925,GO:0030027,GO:0042470,GO:0016222,GO:0032991,GO:0003779,GO:0019899,GO:0005178,GO:0004656,GO:0003756,GO:0046982,GO:0015035,GO:0003723,GO:0016972,GO:0071456,GO:0098761,GO:0035722,GO:0038155,GO:0018401,GO:0045785,GO:1900026,GO:0046598,GO:0006457,GO:0034975,GO:1902175,GO:0034976	cytoskeleton|cytosol|endoplasmic reticulum|endoplasmic reticulum chaperone complex|endoplasmic reticulum lumen|endoplasmic reticulum-Golgi intermediate compartment|external side of plasma membrane|extracellular exosome|extracellular region|focal adhesion|lamellipodium|melanosome|procollagen-proline 4-dioxygenase complex|protein-containing complex|actin binding|enzyme binding|integrin binding|proc…	hsa04141	Protein processing in endoplasmic reticulum	KOG0190	[O]	Protein disulfide isomerase (prolyl 4-hydroxylase beta subunit)	Posttranslational modification, protein turnover, chaperones	KOG0190	C	intramolecular oxidoreductase activity, transposing S-S bonds	Energy production and conversion	PF00085	Thioredoxin	Thioredoxin
P07307	Asialoglycoprotein receptor 2 OS=Homo sapiens OX=9606 GN=ASGR2 PE=1 SV=2	12	3	5	3	311	35.1	6.25	13.76	73.6	77	157.5	112	81.7	98.2	ASGR2	433	Asialoglycoprotein receptor 2	GO:0044322,GO:0016021,GO:0048471,GO:0005886,GO:0004873,GO:0030246,GO:0030282,GO:0007166,GO:0009100,GO:0055088,GO:0031647	endoplasmic reticulum quality control compartment|integral component of membrane|perinuclear region of cytoplasm|plasma membrane|asialoglycoprotein receptor activity|carbohydrate binding|bone mineralization|cell surface receptor signaling pathway|glycoprotein metabolic process|lipid homeostasis|regulation of protein stability	hsa04918	Thyroid hormone synthesis	KOG4297	[TV]	C-type lectin	Signal transduction mechanisms |Defense mechanisms	KOG4297	K	carbohydrate binding	Transcription	PF00059	Lectin_C	Lectin C-type domain
P07333	Macrophage colony-stimulating factor 1 receptor OS=Homo sapiens OX=9606 GN=CSF1R PE=1 SV=2	2	1	1	1	972	107.9	6.37	0	89.2	53.6	134.7	114.6	81.8	126.1	CSF1R	1436	Macrophage colony-stimulating factor 1 receptor	GO:0009986,GO:1990682,GO:0005887,GO:0043231,GO:0005654,GO:0005886,GO:0043235,GO:0005524,GO:0019955,GO:0005011,GO:0042803,GO:0004713,GO:0004714,GO:0008283,GO:0045217,GO:0071345,GO:0036006,GO:0019221,GO:0002244,GO:0030097,GO:0006954,GO:0045087,GO:0038145,GO:0030225,GO:0060603,GO:0030224,GO:0007275,GO:0030316,GO:0018108,GO:0046488,GO:0048015,GO:0030335,GO:2000147,GO:0008284,GO:0032722,GO:0070374,GO:…	cell surface|CSF1-CSF1R complex|integral component of plasma membrane|intracellular membrane-bounded organelle|nucleoplasm|plasma membrane|receptor complex|ATP binding|cytokine binding|macrophage colony-stimulating factor receptor activity|protein homodimerization activity|protein tyrosine kinase activity|transmembrane receptor protein tyrosine kinase activity|cell population proliferation|cell-c…	hsa04010,hsa04014,hsa04015,hsa04151,hsa04060,hsa04061,hsa04640,hsa04380,hsa05200,hsa05202,hsa05221	MAPK signaling pathway|Ras signaling pathway|Rap1 signaling pathway|PI3K-Akt signaling pathway|Cytokine-cytokine receptor interaction|Viral protein interaction with cytokine and cytokine receptor|Hematopoietic cell lineage|Osteoclast differentiation|Pathways in cancer|Transcriptional misregulation in cancer|Acute myeloid leukemia	KOG0200	[T]	Fibroblast/platelet-derived growth factor receptor and related receptor tyrosine kinases	Signal transduction mechanisms	KOG0200	T	transmembrane receptor protein tyrosine kinase activity	Signal transduction mechanisms	PF00047	ig	Immunoglobulin domain
P07339	Cathepsin D OS=Homo sapiens OX=9606 GN=CTSD PE=1 SV=1	33	10	14	10	412	44.5	6.54	16.59	150.8	88.3	101.3	83.8	88.2	87.6	CTSD	1509	Cathepsin D	GO:0062023,GO:0010008,GO:0070062,GO:0005576,GO:0005615,GO:1904813,GO:0043202,GO:0005765,GO:0005764,GO:0042470,GO:0045121,GO:0035580,GO:1904724,GO:0004190,GO:0070001,GO:0004197,GO:0008233,GO:0019886,GO:0042159,GO:0043065,GO:0043280,GO:0006508,GO:0070201	collagen-containing extracellular matrix|endosome membrane|extracellular exosome|extracellular region|extracellular space|ficolin-1-rich granule lumen|lysosomal lumen|lysosomal membrane|lysosome|melanosome|membrane raft|specific granule lumen|tertiary granule lumen|aspartic-type endopeptidase activity|aspartic-type peptidase activity|cysteine-type endopeptidase activity|peptidase activity|antigen…	hsa04071,hsa04142,hsa04140,hsa04210,hsa04915,hsa05152,hsa05415	Sphingolipid signaling pathway|Lysosome|Autophagy - animal|Apoptosis|Estrogen signaling pathway|Tuberculosis|Diabetic cardiomyopathy	KOG1339	[O]	Aspartyl protease	Posttranslational modification, protein turnover, chaperones	KOG1339	M	aspartic-type endopeptidase activity	Cell wall/membrane/envelope biogenesis	PF00026	Asp	Eukaryotic aspartyl protease
P07357	Complement component C8 alpha chain OS=Homo sapiens OX=9606 GN=C8A PE=1 SV=2	33	16	52	16	584	65.1	6.47	116.06	85.5	80.1	120.2	107	106.4	100.8	C8A	731	Complement component C8 alpha chain	GO:0072562,GO:0070062,GO:0005576,GO:0005615,GO:0016020,GO:0005579,GO:0001848,GO:0044877,GO:0006956,GO:0006957,GO:0006958,GO:0019835,GO:0006955	blood microparticle|extracellular exosome|extracellular region|extracellular space|membrane|membrane attack complex|complement binding|protein-containing complex binding|complement activation|complement activation, alternative pathway|complement activation, classical pathway|cytolysis|immune response	hsa04610,hsa05171,hsa05146,hsa05322,hsa05020	Complement and coagulation cascades|Coronavirus disease - COVID-19|Amoebiasis|Systemic lupus erythematosus|Prion disease					ENOG502QT87	S	complement activation, alternative pathway	Function unknown	PF00057	Ldl_recept_a	Low-density lipoprotein receptor domain class A
P07358	Complement component C8 beta chain OS=Homo sapiens OX=9606 GN=C8B PE=1 SV=3	37	21	44	21	591	67	8.13	80.94	90.3	81.4	127.7	104.7	98.5	97.3	C8B	732	Complement component C8 beta chain	GO:0070062,GO:0005576,GO:1903561,GO:0016020,GO:0005579,GO:0044877,GO:0006956,GO:0006957,GO:0006958,GO:0019835,GO:0006955	extracellular exosome|extracellular region|extracellular vesicle|membrane|membrane attack complex|protein-containing complex binding|complement activation|complement activation, alternative pathway|complement activation, classical pathway|cytolysis|immune response	hsa04610,hsa05171,hsa05146,hsa05322,hsa05020	Complement and coagulation cascades|Coronavirus disease - COVID-19|Amoebiasis|Systemic lupus erythematosus|Prion disease					KOG3535	S	cell-cell adhesion involved in neuronal-glial interactions involved in cerebral cortex radial glia guided migration	Function unknown	PF00057	Ldl_recept_a	Low-density lipoprotein receptor domain class A
P07359	Platelet glycoprotein Ib alpha chain OS=Homo sapiens OX=9606 GN=GP1BA PE=1 SV=2	11	6	16	6	652	71.5	6.29	27.19	140.7	103	79.2	70.6	107.2	99.4	GP1BA	2811	Platelet glycoprotein Ib alpha chain	GO:0031362,GO:0009986,GO:0070062,GO:0031012,GO:0005615,GO:0005887,GO:0016020,GO:0005886,GO:0015057,GO:0007596,GO:0007155,GO:0000902,GO:0007166,GO:0042730,GO:0030168,GO:0070527,GO:0030193	anchored component of external side of plasma membrane|cell surface|extracellular exosome|extracellular matrix|extracellular space|integral component of plasma membrane|membrane|plasma membrane|thrombin-activated receptor activity|blood coagulation|cell adhesion|cell morphogenesis|cell surface receptor signaling pathway|fibrinolysis|platelet activation|platelet aggregation|regulation of blood coa…	hsa04512,hsa04640,hsa04611,hsa04613	ECM-receptor interaction|Hematopoietic cell lineage|Platelet activation|Neutrophil extracellular trap formation	KOG0619	[R]	FOG: Leucine rich repeat	General function prediction only	KOG0619	U	regulation of response to stimulus	Intracellular trafficking, secretion, and vesicular transport	PF01462	LRRNT	Leucine rich repeat N-terminal domain
P07360	Complement component C8 gamma chain OS=Homo sapiens OX=9606 GN=C8G PE=1 SV=3	58	10	32	10	202	22.3	8.31	71.1	101.9	85.3	125.3	106.5	91	90	C8G	733	Complement component C8 gamma chain	GO:0072562,GO:0070062,GO:0005576,GO:0005579,GO:0001848,GO:0044877,GO:0019841,GO:0006957,GO:0006958,GO:0019835	blood microparticle|extracellular exosome|extracellular region|membrane attack complex|complement binding|protein-containing complex binding|retinol binding|complement activation, alternative pathway|complement activation, classical pathway|cytolysis	hsa04610,hsa05171,hsa05146,hsa05322,hsa05020	Complement and coagulation cascades|Coronavirus disease - COVID-19|Amoebiasis|Systemic lupus erythematosus|Prion disease					ENOG502S0KX	S	complement activation, alternative pathway	Function unknown	PF00061	Lipocalin	Lipocalin / cytosolic fatty-acid binding protein family
P07437	Tubulin beta chain OS=Homo sapiens OX=9606 GN=TUBB PE=1 SV=2	3	1	1	1	444	49.6	4.89	0							TUBB	203068	Tubulin beta chain	GO:0035578,GO:0044297,GO:0005737,GO:0036464,GO:0005856,GO:0005829,GO:0070062,GO:0005576,GO:0045121,GO:0005874,GO:0005641,GO:0005634,GO:0032991,GO:0005525,GO:0032794,GO:0042288,GO:0019904,GO:0044877,GO:0005200,GO:0005198,GO:0031625,GO:0051301,GO:0009987,GO:0030705,GO:0000226,GO:0007017,GO:0000278,GO:0042267,GO:0050807,GO:0051225	azurophil granule lumen|cell body|cytoplasm|cytoplasmic ribonucleoprotein granule|cytoskeleton|cytosol|extracellular exosome|extracellular region|membrane raft|microtubule|nuclear envelope lumen|nucleus|protein-containing complex|GTP binding|GTPase activating protein binding|MHC class I protein binding|protein domain specific binding|protein-containing complex binding|structural constituent of cy…	hsa04145,hsa04540,hsa05130,hsa05132,hsa05010,hsa05012,hsa05014,hsa05016,hsa05020,hsa05022	Phagosome|Gap junction|Pathogenic Escherichia coli infection|Salmonella infection|Alzheimer disease|Parkinson disease|Amyotrophic lateral sclerosis|Huntington disease|Prion disease|Pathways of neurodegeneration - multiple diseases	KOG1375	[Z]	Beta tubulin	Cytoskeleton	KOG1375	Z	structural constituent of cytoskeleton	Cytoskeleton	PF00091	Tubulin	Tubulin/FtsZ family, GTPase domain
P07451	Carbonic anhydrase 3 OS=Homo sapiens OX=9606 GN=CA3 PE=1 SV=3	17	4	6	4	260	29.5	7.34	6.92	268.9	43.7	76.6	62.5	62.1	86.2	CA3	761	Carbonic anhydrase 3	GO:0005829,GO:0004089,GO:0016836,GO:0016151,GO:0016791,GO:0008270,GO:0006730,GO:0009617,GO:0045471,GO:0006979	cytosol|carbonate dehydratase activity|hydro-lyase activity|nickel cation binding|phosphatase activity|zinc ion binding|one-carbon metabolic process|response to bacterium|response to ethanol|response to oxidative stress	hsa00910	Nitrogen metabolism	KOG0382	[R]	Carbonic anhydrase	General function prediction only	KOG0382	P	carbonate dehydratase activity	Inorganic ion transport and metabolism	PF00194	Carb_anhydrase	Eukaryotic-type carbonic anhydrase
P07477	Trypsin-1 OS=Homo sapiens OX=9606 GN=PRSS1 PE=1 SV=1	15	2	3	2	247	26.5	6.51	2.5	120	100.6	101.1	92	91.8	94.5	PRSS1	5644	Trypsin-1	GO:0072562,GO:0062023,GO:0005576,GO:0005615,GO:0046872,GO:0004252,GO:0007586,GO:0022617,GO:0006508	blood microparticle|collagen-containing extracellular matrix|extracellular region|extracellular space|metal ion binding|serine-type endopeptidase activity|digestion|extracellular matrix disassembly|proteolysis	hsa04080,hsa04972,hsa04974,hsa05164	Neuroactive ligand-receptor interaction|Pancreatic secretion|Protein digestion and absorption|Influenza A	KOG3627	[E]	Trypsin	Amino acid transport and metabolism	KOG3627	O	serine-type endopeptidase activity	Posttranslational modification, protein turnover, chaperones	PF00089	Trypsin	Trypsin
P07585	Decorin OS=Homo sapiens OX=9606 GN=DCN PE=1 SV=1	2	1	1	1	359	39.7	8.54	2.12							DCN	1634	Decorin	GO:0005589,GO:0062023,GO:0005576,GO:0005615,GO:0005796,GO:0043202,GO:0005518,GO:0050840,GO:0030021,GO:0005539,GO:0047485,GO:0003723,GO:0007568,GO:0009887,GO:0001822,GO:0016525,GO:0010596,GO:1900747,GO:0019800,GO:0001890,GO:0010508,GO:0016239,GO:0051901,GO:0090141,GO:0014068,GO:0045944,GO:0032496,GO:0009612,GO:0007519,GO:0042060	collagen type VI trimer|collagen-containing extracellular matrix|extracellular region|extracellular space|Golgi lumen|lysosomal lumen|collagen binding|extracellular matrix binding|extracellular matrix structural constituent conferring compression resistance|glycosaminoglycan binding|protein N-terminus binding|RNA binding|aging|animal organ morphogenesis|kidney development|negative regulation of a…	hsa04350,hsa05205	TGF-beta signaling pathway|Proteoglycans in cancer	KOG0619	[R]	FOG: Leucine rich repeat	General function prediction only	KOG0619	U	regulation of response to stimulus	Intracellular trafficking, secretion, and vesicular transport	PF01462	LRRNT	Leucine rich repeat N-terminal domain
P07602	Prosaposin OS=Homo sapiens OX=9606 GN=PSAP PE=1 SV=2	3	2	2	2	524	58.1	5.17	4.25	166.7	79.7	95.7	82	83.4	92.4	PSAP	5660	Prosaposin	GO:0035577,GO:0062023,GO:0070062,GO:0005576,GO:0005615,GO:0043231,GO:0005770,GO:0043202,GO:0005765,GO:0005764,GO:0005886,GO:0008047,GO:1905573,GO:1905574,GO:1905575,GO:1905577,GO:1905576,GO:0042802,GO:0005543,GO:0002020,GO:0042803,GO:0097110,GO:0007193,GO:0060742,GO:1905572,GO:0007041,GO:1903771,GO:0060736,GO:0010506,GO:0019216,GO:0006665	azurophil granule membrane|collagen-containing extracellular matrix|extracellular exosome|extracellular region|extracellular space|intracellular membrane-bounded organelle|late endosome|lysosomal lumen|lysosomal membrane|lysosome|plasma membrane|enzyme activator activity|ganglioside GM1 binding|ganglioside GM2 binding|ganglioside GM3 binding|ganglioside GP1c binding|ganglioside GT1b binding|ident…	hsa00600,hsa04142	Sphingolipid metabolism|Lysosome	KOG1340	[IG]	Prosaposin	Lipid transport and metabolism |Carbohydrate transport and metabolism	KOG1340	O	ganglioside GM2 binding	Posttranslational modification, protein turnover, chaperones	PF02199	SapA	Saposin A-type domain
P07737	Profilin-1 OS=Homo sapiens OX=9606 GN=PFN1 PE=1 SV=2	48	6	10	6	140	15	8.27	18.25	248.8	66	62.5	53.3	76.9	92.4	PFN1	5216	Profilin-1	GO:0072562,GO:0005938,GO:0005737,GO:0005856,GO:0005829,GO:0070062,GO:0005925,GO:0098978,GO:0016020,GO:0005634,GO:0003779,GO:0003785,GO:0000774,GO:0045296,GO:0005546,GO:0001784,GO:0070064,GO:0003723,GO:0031267,GO:0030036,GO:0098885,GO:0032232,GO:0030837,GO:0051497,GO:0001843,GO:0032233,GO:0030838,GO:0032781,GO:0010634,GO:1900029,GO:0050821,GO:0030833,GO:0006357,GO:0060074	blood microparticle|cell cortex|cytoplasm|cytoskeleton|cytosol|extracellular exosome|focal adhesion|glutamatergic synapse|membrane|nucleus|actin binding|actin monomer binding|adenyl-nucleotide exchange factor activity|cadherin binding|phosphatidylinositol-4,5-bisphosphate binding|phosphotyrosine residue binding|proline-rich region binding|RNA binding|small GTPase binding|actin cytoskeleton organi…	hsa04015,hsa04810,hsa05132,hsa05131,hsa05014	Rap1 signaling pathway|Regulation of actin cytoskeleton|Salmonella infection|Shigellosis|Amyotrophic lateral sclerosis	KOG1755	[Z]	Profilin	Cytoskeleton	KOG1755	O	sequestering of actin monomers	Posttranslational modification, protein turnover, chaperones	PF00235	Profilin	Profilin
P07738	Bisphosphoglycerate mutase OS=Homo sapiens OX=9606 GN=BPGM PE=1 SV=2	11	3	3	3	259	30	6.54	5.01	147.2	72.6	84.7	80.7	85.6	129.2	BPGM	669	Bisphosphoglycerate mutase	GO:0005829,GO:0070062,GO:0004082,GO:0016787,GO:0004619,GO:1901136,GO:0005975,GO:0048821,GO:0006096,GO:0007585	cytosol|extracellular exosome|bisphosphoglycerate mutase activity|hydrolase activity|phosphoglycerate mutase activity|carbohydrate derivative catabolic process|carbohydrate metabolic process|erythrocyte development|glycolytic process|respiratory gaseous exchange by respiratory system	hsa00010,hsa00260	Glycolysis / Gluconeogenesis|Glycine, serine and threonine metabolism	KOG0235	[G]	Phosphoglycerate mutase	Carbohydrate transport and metabolism	KOG0235	G	regulation of pentose-phosphate shunt	Carbohydrate transport and metabolism	PF00300	His_Phos_1	Histidine phosphatase superfamily (branch 1)
P07858	Cathepsin B OS=Homo sapiens OX=9606 GN=CTSB PE=1 SV=3	17	4	4	4	339	37.8	6.3	6.99	170.8	99.2	81.3	78.8	83.2	86.7	CTSB	1508	Cathepsin B	GO:0016324,GO:0062023,GO:0036021,GO:0009897,GO:0070062,GO:0005576,GO:0005615,GO:1904813,GO:0005622,GO:0005764,GO:0042470,GO:0048471,GO:0005518,GO:0004197,GO:0008234,GO:0008233,GO:0043394,GO:0097067,GO:0030574,GO:0046697,GO:0030855,GO:0006508,GO:0051603,GO:0042981,GO:0050790,GO:0006590,GO:0046718	apical plasma membrane|collagen-containing extracellular matrix|endolysosome lumen|external side of plasma membrane|extracellular exosome|extracellular region|extracellular space|ficolin-1-rich granule lumen|intracellular anatomical structure|lysosome|melanosome|perinuclear region of cytoplasm|collagen binding|cysteine-type endopeptidase activity|cysteine-type peptidase activity|peptidase activit…	hsa04142,hsa04140,hsa04210,hsa04621,hsa04612,hsa04924	Lysosome|Autophagy - animal|Apoptosis|NOD-like receptor signaling pathway|Antigen processing and presentation|Renin secretion	KOG1543	[O]	Cysteine proteinase Cathepsin L	Posttranslational modification, protein turnover, chaperones	KOG1543	O	cysteine-type peptidase activity	Posttranslational modification, protein turnover, chaperones	PF00112	Peptidase_C1	Papain family cysteine protease
P07900	Heat shock protein HSP 90-alpha OS=Homo sapiens OX=9606 GN=HSP90AA1 PE=1 SV=5	7	5	5	5	732	84.6	5.02	0	144.9	73.5	99.9	90.8	92.8	98.2	HSP90AA1	3320	Heat shock protein HSP 90-alpha	GO:0044295,GO:0005737,GO:0005829,GO:0044294,GO:0071682,GO:0070062,GO:0005576,GO:1904813,GO:0043202,GO:0042470,GO:0016020,GO:0005739,GO:0043209,GO:0043025,GO:0005654,GO:0005634,GO:0048471,GO:0005886,GO:0032991,GO:0034774,GO:0005524,GO:0140603,GO:0097718,GO:0070182,GO:0051020,GO:0042826,GO:0042802,GO:0023026,GO:0030235,GO:0042803,GO:1990782,GO:0003723,GO:0097110,GO:0048156,GO:0030911,GO:0031625,GO:…	axonal growth cone|cytoplasm|cytosol|dendritic growth cone|endocytic vesicle lumen|extracellular exosome|extracellular region|ficolin-1-rich granule lumen|lysosomal lumen|melanosome|membrane|mitochondrion|myelin sheath|neuronal cell body|nucleoplasm|nucleus|perinuclear region of cytoplasm|plasma membrane|protein-containing complex|secretory granule lumen|ATP binding|ATP hydrolysis activity|disord…	hsa04141,hsa04151,hsa04217,hsa04621,hsa04612,hsa04659,hsa04657,hsa04915,hsa04914,hsa05200,hsa05207,hsa05215,hsa05132,hsa05417,hsa05418	Protein processing in endoplasmic reticulum|PI3K-Akt signaling pathway|Necroptosis|NOD-like receptor signaling pathway|Antigen processing and presentation|Th17 cell differentiation|IL-17 signaling pathway|Estrogen signaling pathway|Progesterone-mediated oocyte maturation|Pathways in cancer|Chemical carcinogenesis - receptor activation|Prostate cancer|Salmonella infection|Lipid and atherosclerosis…	KOG0019	[O]	Molecular chaperone (HSP90 family)	Posttranslational modification, protein turnover, chaperones	KOG0019	O	unfolded protein binding	Posttranslational modification, protein turnover, chaperones	PF00183	HSP90	Hsp90 protein
P07911	Uromodulin OS=Homo sapiens OX=9606 GN=UMOD PE=1 SV=1	1	1	1	1	640	69.7	5.24	0	127.4	118.2	88.8	120.3	70.7	74.6	UMOD	7369	Uromodulin	GO:0031225,GO:0016324,GO:0016323,GO:0009986,GO:0060170,GO:0005929,GO:0070062,GO:0005615,GO:0019898,GO:0005796,GO:0000922,GO:0005509,GO:0005201,GO:0019864,GO:0006968,GO:0007157,GO:0007159,GO:0008285,GO:1990266	anchored component of membrane|apical plasma membrane|basolateral plasma membrane|cell surface|ciliary membrane|cilium|extracellular exosome|extracellular space|extrinsic component of membrane|Golgi lumen|spindle pole|calcium ion binding|extracellular matrix structural constituent|IgG binding|cellular defense response|heterophilic cell-cell adhesion via plasma membrane cell adhesion molecules|leu…							ENOG502QT6B	S	thick ascending limb development	Function unknown	PF00100	Zona_pellucida	Zona pellucida-like domain
P07942	Laminin subunit beta-1 OS=Homo sapiens OX=9606 GN=LAMB1 PE=1 SV=2	1	3	4	3	1786	197.9	4.94	5.48	123	106	94.2	94.3	89.9	92.6	LAMB1	3912	Laminin subunit beta-1	GO:0005604,GO:0062023,GO:0005788,GO:0070062,GO:0005576,GO:0005615,GO:0043256,GO:0005606,GO:0043259,GO:0005607,GO:0043257,GO:0048471,GO:0005201,GO:0005178,GO:0005198,GO:0009887,GO:0070831,GO:0007155,GO:0016477,GO:0035987,GO:0031175,GO:0021812,GO:0042476,GO:0030335,GO:0050679,GO:0034446,GO:0009888	basement membrane|collagen-containing extracellular matrix|endoplasmic reticulum lumen|extracellular exosome|extracellular region|extracellular space|laminin complex|laminin-1 complex|laminin-10 complex|laminin-2 complex|laminin-8 complex|perinuclear region of cytoplasm|extracellular matrix structural constituent|integrin binding|structural molecule activity|animal organ morphogenesis|basement me…	hsa04151,hsa04512,hsa04510,hsa05200,hsa05222,hsa05165,hsa05146,hsa05145	PI3K-Akt signaling pathway|ECM-receptor interaction|Focal adhesion|Pathways in cancer|Small cell lung cancer|Human papillomavirus infection|Amoebiasis|Toxoplasmosis	KOG0994	[W]	Extracellular matrix glycoprotein Laminin subunit beta	Extracellular structures	KOG0994	S	metanephric glomerular basement membrane development	Function unknown	PF00053	Laminin_EGF	Laminin EGF domain
P07951	Tropomyosin beta chain OS=Homo sapiens OX=9606 GN=TPM2 PE=1 SV=1	17	7	7	2	284	32.8	4.7	8.22	268	38.1	51.9	80.6	70.1	91.3	TPM2	107985528	Tropomyosin beta chain	GO:0015629,GO:0005884,GO:0005829,GO:0005862,GO:0003779,GO:0051015,GO:0042802,GO:0046982,GO:0042803,GO:0008307,GO:0007015,GO:0006936,GO:0043462	actin cytoskeleton|actin filament|cytosol|muscle thin filament tropomyosin|actin binding|actin filament binding|identical protein binding|protein heterodimerization activity|protein homodimerization activity|structural constituent of muscle|actin filament organization|muscle contraction|regulation of ATPase activity											PF00261	Tropomyosin	Tropomyosin
P07988	Pulmonary surfactant-associated protein B OS=Homo sapiens OX=9606 GN=SFTPB PE=1 SV=3	6	2	3	2	381	42.1	5.49	3.81	93.7	103.6	76.4	104.2	97.3	124.8	SFTPB	6439	Pulmonary surfactant-associated protein B	GO:0097208,GO:0045334,GO:0005789,GO:0005576,GO:0005615,GO:0042599,GO:0005764,GO:0005771,GO:0097486,GO:0009887,GO:0007585,GO:0006665	alveolar lamellar body|clathrin-coated endocytic vesicle|endoplasmic reticulum membrane|extracellular region|extracellular space|lamellar body|lysosome|multivesicular body|multivesicular body lumen|animal organ morphogenesis|respiratory gaseous exchange by respiratory system|sphingolipid metabolic process			KOG1340	[IG]	Prosaposin	Lipid transport and metabolism |Carbohydrate transport and metabolism	KOG1340	S	ganglioside GM2 binding	Function unknown	PF02199	SapA	Saposin A-type domain
P07996	Thrombospondin-1 OS=Homo sapiens OX=9606 GN=THBS1 PE=1 SV=2	39	41	98	41	1170	129.3	4.94	183.65	107.9	122.4	154.4	42.5	70.7	102.2	THBS1	7057	Thrombospondin-1	GO:0009986,GO:0062023,GO:0005783,GO:0005788,GO:0009897,GO:0070062,GO:0031012,GO:0005576,GO:0005615,GO:0005577,GO:0031091,GO:0031093,GO:0016529,GO:0030141,GO:0005509,GO:0070052,GO:0005201,GO:0070051,GO:0017134,GO:0001968,GO:0008201,GO:0042802,GO:0005178,GO:0043236,GO:0030169,GO:0001786,GO:0043394,GO:0050431,GO:0048266,GO:0007155,GO:0016477,GO:0071363,GO:0034605,GO:0071356,GO:0002544,GO:0043652,GO:…	cell surface|collagen-containing extracellular matrix|endoplasmic reticulum|endoplasmic reticulum lumen|external side of plasma membrane|extracellular exosome|extracellular matrix|extracellular region|extracellular space|fibrinogen complex|platelet alpha granule|platelet alpha granule lumen|sarcoplasmic reticulum|secretory granule|calcium ion binding|collagen V binding|extracellular matrix struct…	hsa04015,hsa04350,hsa04151,hsa04512,hsa04145,hsa04115,hsa04510,hsa05206,hsa05205,hsa05219,hsa05165,hsa05144	Rap1 signaling pathway|TGF-beta signaling pathway|PI3K-Akt signaling pathway|ECM-receptor interaction|Phagosome|p53 signaling pathway|Focal adhesion|MicroRNAs in cancer|Proteoglycans in cancer|Bladder cancer|Human papillomavirus infection|Malaria					ENOG502QRK8	O	heparin binding	Posttranslational modification, protein turnover, chaperones	PF00093	VWC	von Willebrand factor type C domain
P08174	Complement decay-accelerating factor OS=Homo sapiens OX=9606 GN=CD55 PE=1 SV=4	10	5	5	5	381	41.4	7.59	6.2	103	74	119.7	100.6	99.2	103.4	CD55	1604	Complement decay-accelerating factor	GO:0031225,GO:0009986,GO:0033116,GO:0070062,GO:0005576,GO:0101003,GO:0000139,GO:0045121,GO:0005886,GO:0030667,GO:0030133,GO:0008289,GO:0001618,GO:0006958,GO:0045087,GO:0045916,GO:0045959,GO:2000516,GO:2000563,GO:0007204,GO:0002726,GO:0030449,GO:1903659,GO:0031664,GO:0045730,GO:0002456	anchored component of membrane|cell surface|endoplasmic reticulum-Golgi intermediate compartment membrane|extracellular exosome|extracellular region|ficolin-1-rich granule membrane|Golgi membrane|membrane raft|plasma membrane|secretory granule membrane|transport vesicle|lipid binding|virus receptor activity|complement activation, classical pathway|innate immune response|negative regulation of com…	hsa04640,hsa04610,hsa05416	Hematopoietic cell lineage|Complement and coagulation cascades|Viral myocarditis					ENOG502SKPE	O	Domain abundant in complement control proteins; SUSHI repeat; short complement-like repeat (SCR)	Posttranslational modification, protein turnover, chaperones	PF00084	Sushi	Sushi repeat (SCR repeat)
P08185	Corticosteroid-binding globulin OS=Homo sapiens OX=9606 GN=SERPINA6 PE=1 SV=1	25	8	38	8	405	45.1	6.04	89.67	104.7	89.8	105.9	99.3	104.2	96.1	SERPINA6	866	Corticosteroid-binding globulin	GO:0070062,GO:0005576,GO:0005615,GO:0004867,GO:0005496,GO:0008211,GO:0010951	extracellular exosome|extracellular region|extracellular space|serine-type endopeptidase inhibitor activity|steroid binding|glucocorticoid metabolic process|negative regulation of endopeptidase activity			KOG2392	[V]	Serpin	Defense mechanisms	KOG2392	O	serine-type endopeptidase inhibitor activity	Posttranslational modification, protein turnover, chaperones	PF00079	Serpin	Serpin (serine protease inhibitor)
P08195	4F2 cell-surface antigen heavy chain OS=Homo sapiens OX=9606 GN=SLC3A2 PE=1 SV=3	9	4	4	4	630	68	5.01	0	110.6	84.6	95.6	96.8	98.8	113.5	SLC3A2	6520	4F2 cell-surface antigen heavy chain	GO:1990184,GO:0016324,GO:0044225,GO:0009925,GO:0016323,GO:0009986,GO:0070062,GO:0016021,GO:0005765,GO:0042470,GO:0016020,GO:0005654,GO:0005886,GO:0045202,GO:0015173,GO:0045296,GO:0005432,GO:0003824,GO:0003725,GO:0015180,GO:0015190,GO:0015175,GO:0003723,GO:0006865,GO:0006816,GO:0005975,GO:1904273,GO:1903801,GO:0098713,GO:0015820,GO:0015823,GO:0043330,GO:0015827,GO:0046718	amino acid transport complex|apical plasma membrane|apical pole of neuron|basal plasma membrane|basolateral plasma membrane|cell surface|extracellular exosome|integral component of membrane|lysosomal membrane|melanosome|membrane|nucleoplasm|plasma membrane|synapse|aromatic amino acid transmembrane transporter activity|cadherin binding|calcium:sodium antiporter activity|catalytic activity|double-s…	hsa04150,hsa04216,hsa04974	mTOR signaling pathway|Ferroptosis|Protein digestion and absorption	KOG0471	[G]	Alpha-amylase	Carbohydrate transport and metabolism	KOG0471	G	alpha-amylase activity	Carbohydrate transport and metabolism	PF00128	Alpha-amylase	Alpha amylase, catalytic domain
P08236	Beta-glucuronidase OS=Homo sapiens OX=9606 GN=GUSB PE=1 SV=2	1	1	1	1	651	74.7	7.02	0	74.5	71.4	154.9	131.6	86.6	81	GUSB	2990	Beta-glucuronidase	GO:0035578,GO:0070062,GO:0005576,GO:0005615,GO:1904813,GO:0043231,GO:0043202,GO:0016020,GO:0004566,GO:0030246,GO:0019904,GO:0005102,GO:0005975,GO:0019391,GO:0006027	azurophil granule lumen|extracellular exosome|extracellular region|extracellular space|ficolin-1-rich granule lumen|intracellular membrane-bounded organelle|lysosomal lumen|membrane|beta-glucuronidase activity|carbohydrate binding|protein domain specific binding|signaling receptor binding|carbohydrate metabolic process|glucuronoside catabolic process|glycosaminoglycan catabolic process	hsa00040,hsa00053,hsa00531,hsa00860,hsa00983,hsa04142	Pentose and glucuronate interconversions|Ascorbate and aldarate metabolism|Glycosaminoglycan degradation|Porphyrin metabolism|Drug metabolism - other enzymes|Lysosome	KOG2024	[G]	Beta-Glucuronidase GUSB (glycosylhydrolase superfamily 2)	Carbohydrate transport and metabolism	KOG2024	G	beta-glucuronidase activity	Carbohydrate transport and metabolism	PF00703	Glyco_hydro_2	Glycosyl hydrolases family 2
P08253	72 kDa type IV collagenase OS=Homo sapiens OX=9606 GN=MMP2 PE=1 SV=2	22	13	14	13	660	73.8	5.47	17.89	70.3	96.4	111.6	89.9	120.6	111.2	MMP2	4313	72 kDa type IV collagenase	GO:0062023,GO:0005576,GO:0005615,GO:0005739,GO:0005634,GO:0005886,GO:0030017,GO:0004175,GO:0004222,GO:0008237,GO:0004252,GO:0008270,GO:0001525,GO:0001955,GO:0060346,GO:0044267,GO:0071230,GO:0034614,GO:0071492,GO:0030574,GO:0007566,GO:0035987,GO:0048013,GO:0022617,GO:0030198,GO:0060325,GO:0001957,GO:1904707,GO:0006508,GO:1904645,GO:0001666,GO:0048771	collagen-containing extracellular matrix|extracellular region|extracellular space|mitochondrion|nucleus|plasma membrane|sarcomere|endopeptidase activity|metalloendopeptidase activity|metallopeptidase activity|serine-type endopeptidase activity|zinc ion binding|angiogenesis|blood vessel maturation|bone trabecula formation|cellular protein metabolic process|cellular response to amino acid stimulus|…	hsa04670,hsa04912,hsa04915,hsa04926,hsa05200,hsa05205,hsa05219,hsa05418,hsa05415,hsa04933,hsa01522	Leukocyte transendothelial migration|GnRH signaling pathway|Estrogen signaling pathway|Relaxin signaling pathway|Pathways in cancer|Proteoglycans in cancer|Bladder cancer|Fluid shear stress and atherosclerosis|Diabetic cardiomyopathy|AGE-RAGE signaling pathway in diabetic complications|Endocrine resistance	KOG1565	[OW]	Gelatinase A and related matrix metalloproteases	Posttranslational modification, protein turnover, chaperones |Extracellular structures	KOG1565	M	metalloendopeptidase activity	Cell wall/membrane/envelope biogenesis	PF00040	fn2	Fibronectin type II domain
P08294	Extracellular superoxide dismutase [Cu-Zn] OS=Homo sapiens OX=9606 GN=SOD3 PE=1 SV=2	5	1	1	1	240	25.8	6.61	0							SOD3	6649	Extracellular superoxide dismutase [Cu-Zn]	GO:0062023,GO:0070062,GO:0005576,GO:0005615,GO:0005796,GO:0005634,GO:0005507,GO:0008201,GO:0004784,GO:0097746,GO:0019430,GO:0046688,GO:0001666	collagen-containing extracellular matrix|extracellular exosome|extracellular region|extracellular space|Golgi lumen|nucleus|copper ion binding|heparin binding|superoxide dismutase activity|blood vessel diameter maintenance|removal of superoxide radicals|response to copper ion|response to hypoxia			KOG0441	[P]	Cu2+/Zn2+ superoxide dismutase SOD1	Inorganic ion transport and metabolism	KOG0441	P	oxidoreductase activity, acting on superoxide radicals as acceptor	Inorganic ion transport and metabolism	PF00080	Sod_Cu	Copper/zinc superoxide dismutase (SODC)
P08514	Integrin alpha-IIb OS=Homo sapiens OX=9606 GN=ITGA2B PE=1 SV=3	2	2	2	2	1039	113.3	5.38	3.31	157.1	120.5	94.1	57.4	86	84.9	ITGA2B	3674	Integrin alpha-IIb	GO:0072562,GO:0009986,GO:0009897,GO:0070062,GO:0005925,GO:0008305,GO:0005886,GO:0031092,GO:0050840,GO:0070051,GO:0042802,GO:0046872,GO:0007160,GO:0007229,GO:0070527,GO:0002687	blood microparticle|cell surface|external side of plasma membrane|extracellular exosome|focal adhesion|integrin complex|plasma membrane|platelet alpha granule membrane|extracellular matrix binding|fibrinogen binding|identical protein binding|metal ion binding|cell-matrix adhesion|integrin-mediated signaling pathway|platelet aggregation|positive regulation of leukocyte migration	hsa04015,hsa04151,hsa04512,hsa04510,hsa04810,hsa04640,hsa04611,hsa04613,hsa05200,hsa05222,hsa05165,hsa05418,hsa05410,hsa05412,hsa05414	Rap1 signaling pathway|PI3K-Akt signaling pathway|ECM-receptor interaction|Focal adhesion|Regulation of actin cytoskeleton|Hematopoietic cell lineage|Platelet activation|Neutrophil extracellular trap formation|Pathways in cancer|Small cell lung cancer|Human papillomavirus infection|Fluid shear stress and atherosclerosis|Hypertrophic cardiomyopathy|Arrhythmogenic right ventricular cardiomyopathy|D…	KOG3637	[W]	Vitronectin receptor, alpha subunit	Extracellular structures	KOG3637	M	integrin-mediated signaling pathway	Cell wall/membrane/envelope biogenesis	PF00357	Integrin_alpha	Integrin alpha cytoplasmic region
P08519	Apolipoprotein(a) OS=Homo sapiens OX=9606 GN=LPA PE=1 SV=1	34	28	97	28	4548	501	5.88	198.3	100.6	64.6	108.1	112.1	97	117.6	LPA	4018	Apolipoprotein(a)	GO:0005576,GO:0034358,GO:0034185,GO:0004866,GO:0001968,GO:0008201,GO:0004252,GO:0008015,GO:0006629,GO:0006869	extracellular region|plasma lipoprotein particle|apolipoprotein binding|endopeptidase inhibitor activity|fibronectin binding|heparin binding|serine-type endopeptidase activity|blood circulation|lipid metabolic process|lipid transport	hsa04979	Cholesterol metabolism					ENOG502QVNP	O	modification of morphology or physiology of other organism via secreted substance involved in symbiotic interaction	Posttranslational modification, protein turnover, chaperones	PF00051	Kringle	Kringle domain
P08567	Pleckstrin OS=Homo sapiens OX=9606 GN=PLEK PE=1 SV=3	4	1	1	1	350	40.1	8.28	3.34	207.6	84.3	84.2	85.4	58.8	79.7	PLEK	5341	Pleckstrin	GO:0005737,GO:0005829,GO:0005576,GO:0016020,GO:0005886,GO:0032587,GO:0043325,GO:0042803,GO:0005080,GO:0031532,GO:0030030,GO:0030866,GO:0002244,GO:0007229,GO:0050849,GO:0045744,GO:0010920,GO:0046488,GO:0030845,GO:0070527,GO:0002576,GO:0032233,GO:0030836,GO:0010925,GO:0033625,GO:0010572,GO:0070528,GO:0070560,GO:0060305,GO:0031529,GO:0070493,GO:0006904	cytoplasm|cytosol|extracellular region|membrane|plasma membrane|ruffle membrane|phosphatidylinositol-3,4-bisphosphate binding|protein homodimerization activity|protein kinase C binding|actin cytoskeleton reorganization|cell projection organization|cortical actin cytoskeleton organization|hematopoietic progenitor cell differentiation|integrin-mediated signaling pathway|negative regulation of calci…							ENOG502QQIA	S	regulation of inositol-polyphosphate 5-phosphatase activity	Function unknown	PF00169	PH	PH domain
P08571	Monocyte differentiation antigen CD14 OS=Homo sapiens OX=9606 GN=CD14 PE=1 SV=2	30	11	31	11	375	40.1	6.23	53.82	95.2	56.4	101.5	108.8	107.4	130.7	CD14	929	Monocyte differentiation antigen CD14	GO:0031362,GO:0010008,GO:0009897,GO:0070062,GO:0005576,GO:0005615,GO:0005794,GO:0046696,GO:0045121,GO:0005886,GO:0030667,GO:0071723,GO:0001530,GO:0070891,GO:0001847,GO:0016019,GO:0006915,GO:0007166,GO:0071726,GO:0071222,GO:0071223,GO:0071219,GO:0071727,GO:0006954,GO:0045087,GO:0031663,GO:0006909,GO:0045807,GO:0032729,GO:0032757,GO:1901224,GO:0032760,GO:0032481,GO:0006898,GO:0051602,GO:0045471,GO:…	anchored component of external side of plasma membrane|endosome membrane|external side of plasma membrane|extracellular exosome|extracellular region|extracellular space|Golgi apparatus|lipopolysaccharide receptor complex|membrane raft|plasma membrane|secretory granule membrane|lipopeptide binding|lipopolysaccharide binding|lipoteichoic acid binding|opsonin receptor activity|peptidoglycan immune r…	hsa04010,hsa04064,hsa04145,hsa04640,hsa04620,hsa05202,hsa05221,hsa05132,hsa05131,hsa05133,hsa05134,hsa05152,hsa05146,hsa05417,hsa04936	MAPK signaling pathway|NF-kappa B signaling pathway|Phagosome|Hematopoietic cell lineage|Toll-like receptor signaling pathway|Transcriptional misregulation in cancer|Acute myeloid leukemia|Salmonella infection|Shigellosis|Pertussis|Legionellosis|Tuberculosis|Amoebiasis|Lipid and atherosclerosis|Alcoholic liver disease					ENOG502SNYQ	M	cellular response to triacyl bacterial lipopeptide	Cell wall/membrane/envelope biogenesis
P08572	Collagen alpha-2(IV) chain OS=Homo sapiens OX=9606 GN=COL4A2 PE=1 SV=4	1	1	1	1	1712	167.4	8.66	0	82.9	71.8	138.2	112.7	112.7	81.6	COL4A2	1284	Collagen alpha-2(IV) chain	GO:0005587,GO:0062023,GO:0005788,GO:0070062,GO:0031012,GO:0005576,GO:0005615,GO:0005201,GO:0030020,GO:0007568,GO:0001525,GO:0071560,GO:0038063,GO:0035987,GO:0030198,GO:0016525,GO:0014823,GO:0006351	collagen type IV trimer|collagen-containing extracellular matrix|endoplasmic reticulum lumen|extracellular exosome|extracellular matrix|extracellular region|extracellular space|extracellular matrix structural constituent|extracellular matrix structural constituent conferring tensile strength|aging|angiogenesis|cellular response to transforming growth factor beta stimulus|collagen-activated tyrosi…	hsa04151,hsa04512,hsa04510,hsa04926,hsa04974,hsa05200,hsa05222,hsa05165,hsa05146,hsa04933	PI3K-Akt signaling pathway|ECM-receptor interaction|Focal adhesion|Relaxin signaling pathway|Protein digestion and absorption|Pathways in cancer|Small cell lung cancer|Human papillomavirus infection|Amoebiasis|AGE-RAGE signaling pathway in diabetic complications	KOG3544	[W]	Collagens (type IV and type XIII), and related proteins	Extracellular structures	KOG3544	S	structural constituent of cuticle	Function unknown	PF01391	Collagen	Collagen triple helix repeat (20 copies)
P08603	Complement factor H OS=Homo sapiens OX=9606 GN=CFH PE=1 SV=4	54	59	270	54	1231	139	6.61	451.8	75.5	99.3	122.9	99.6	109.5	93.2	CFH	3075	Complement factor H	GO:0072562,GO:0070062,GO:0005576,GO:0005615,GO:0043395,GO:0008201,GO:0042802,GO:0006956,GO:0006957,GO:0030449,GO:1903659	blood microparticle|extracellular exosome|extracellular region|extracellular space|heparan sulfate proteoglycan binding|heparin binding|identical protein binding|complement activation|complement activation, alternative pathway|regulation of complement activation|regulation of complement-dependent cytotoxicity	hsa04610,hsa05150	Complement and coagulation cascades|Staphylococcus aureus infection					ENOG502QVSB	S	complement activation, alternative pathway	Function unknown	PF00084	Sushi	Sushi repeat (SCR repeat)
P08637	Low affinity immunoglobulin gamma Fc region receptor III-A OS=Homo sapiens OX=9606 GN=FCGR3A PE=1 SV=2	15	5	7	5	254	29.1	8.07	7.9	130.3	110.5	78.1	80.7	103.2	97.1	FCGR3A	2214	Low affinity immunoglobulin gamma Fc region receptor III-A	GO:0009897,GO:0070062,GO:0005887,GO:0005886,GO:0019864,GO:0004888,GO:0007166,GO:0006955,GO:0050776	external side of plasma membrane|extracellular exosome|integral component of plasma membrane|plasma membrane|IgG binding|transmembrane signaling receptor activity|cell surface receptor signaling pathway|immune response|regulation of immune response	hsa04145,hsa04613,hsa04650,hsa04666,hsa04380,hsa05150,hsa05152,hsa05140,hsa05322	Phagosome|Neutrophil extracellular trap formation|Natural killer cell mediated cytotoxicity|Fc gamma R-mediated phagocytosis|Osteoclast differentiation|Staphylococcus aureus infection|Tuberculosis|Leishmaniasis|Systemic lupus erythematosus					ENOG502RU1M	S	IgG binding	Function unknown	PF13895	Ig_2	Immunoglobulin domain
P08648	Integrin alpha-5 OS=Homo sapiens OX=9606 GN=ITGA5 PE=1 SV=2	1	1	1	1	1049	114.5	5.77	0							ITGA5	3678	Integrin alpha-5	GO:0071062,GO:0009986,GO:0005925,GO:0034674,GO:0008305,GO:0005886,GO:0001726,GO:0046872,GO:0005161,GO:0043184,GO:0001618,GO:0001525,GO:0023035,GO:0007155,GO:0033627,GO:0031589,GO:0035987,GO:0034113,GO:0007229,GO:2000811,GO:0050731,GO:1903672,GO:0030949,GO:0035313	alphav-beta3 integrin-vitronectin complex|cell surface|focal adhesion|integrin alpha5-beta1 complex|integrin complex|plasma membrane|ruffle|metal ion binding|platelet-derived growth factor receptor binding|vascular endothelial growth factor receptor 2 binding|virus receptor activity|angiogenesis|CD40 signaling pathway|cell adhesion|cell adhesion mediated by integrin|cell-substrate adhesion|endode…	hsa04151,hsa04512,hsa04145,hsa04510,hsa04810,hsa04640,hsa05206,hsa05205,hsa05168,hsa05165,hsa05131,hsa05135,hsa05133,hsa05100,hsa05410,hsa05412,hsa05414	PI3K-Akt signaling pathway|ECM-receptor interaction|Phagosome|Focal adhesion|Regulation of actin cytoskeleton|Hematopoietic cell lineage|MicroRNAs in cancer|Proteoglycans in cancer|Herpes simplex virus 1 infection|Human papillomavirus infection|Shigellosis|Yersinia infection|Pertussis|Bacterial invasion of epithelial cells|Hypertrophic cardiomyopathy|Arrhythmogenic right ventricular cardiomyopath…	KOG3637	[W]	Vitronectin receptor, alpha subunit	Extracellular structures	KOG3637	M	integrin-mediated signaling pathway	Cell wall/membrane/envelope biogenesis	PF01839	FG-GAP	FG-GAP repeat
P08670	Vimentin OS=Homo sapiens OX=9606 GN=VIM PE=1 SV=4	18	8	11	7	466	53.6	5.12	15.44	98	82.7	104.6	93.6	105.9	115.2	VIM	7431	Vimentin	GO:0031252,GO:0005737,GO:0005856,GO:0005829,GO:0070062,GO:0005925,GO:0005882,GO:0045111,GO:0005815,GO:0043005,GO:0016363,GO:0005777,GO:0045335,GO:0005886,GO:0005844,GO:1990904,GO:0003725,GO:0042802,GO:1990254,GO:0019904,GO:0097110,GO:0005200,GO:0005212,GO:0014002,GO:0060020,GO:0071346,GO:0071222,GO:0071225,GO:0045109,GO:0070307,GO:0010977,GO:0032967,GO:0045727,GO:0043488,GO:0060395	cell leading edge|cytoplasm|cytoskeleton|cytosol|extracellular exosome|focal adhesion|intermediate filament|intermediate filament cytoskeleton|microtubule organizing center|neuron projection|nuclear matrix|peroxisome|phagocytic vesicle|plasma membrane|polysome|ribonucleoprotein complex|double-stranded RNA binding|identical protein binding|keratin filament binding|protein domain specific binding|s…	hsa05206,hsa05169	MicroRNAs in cancer|Epstein-Barr virus infection					KOG0977	S	intermediate filament organization	Function unknown	PF00038	Filament	Intermediate filament protein
P08697	Alpha-2-antiplasmin OS=Homo sapiens OX=9606 GN=SERPINF2 PE=1 SV=3	28	15	71	15	491	54.5	6.29	144.89	89.7	105.3	95.2	116.8	92.2	100.8	SERPINF2	5345	Alpha-2-antiplasmin	GO:0072562,GO:0009986,GO:0062023,GO:0070062,GO:0005576,GO:0005615,GO:0005577,GO:0031093,GO:0004866,GO:0002020,GO:0042803,GO:0004867,GO:0006953,GO:0048514,GO:0030199,GO:0042730,GO:0002034,GO:0010951,GO:0051918,GO:0010757,GO:0045597,GO:2000049,GO:0032967,GO:0070374,GO:0046330,GO:0048661,GO:0051496,GO:0045944,GO:0071636	blood microparticle|cell surface|collagen-containing extracellular matrix|extracellular exosome|extracellular region|extracellular space|fibrinogen complex|platelet alpha granule lumen|endopeptidase inhibitor activity|protease binding|protein homodimerization activity|serine-type endopeptidase inhibitor activity|acute-phase response|blood vessel morphogenesis|collagen fibril organization|fibrinol…	hsa04610	Complement and coagulation cascades	KOG2392	[V]	Serpin	Defense mechanisms	KOG2392	O	serine-type endopeptidase inhibitor activity	Posttranslational modification, protein turnover, chaperones	PF00079	Serpin	Serpin (serine protease inhibitor)
P08709	Coagulation factor VII OS=Homo sapiens OX=9606 GN=F7 PE=1 SV=1	14	5	6	5	466	51.6	7.23	15.4	71.7	110.8	102	100.5	102.8	112.2	F7	2155	Coagulation factor VII	GO:0062023,GO:0005788,GO:0005576,GO:0005615,GO:0005796,GO:0005886,GO:1905286,GO:0031982,GO:0005509,GO:0004252,GO:0008236,GO:0005102,GO:0031100,GO:0007596,GO:0007623,GO:0030194,GO:0030335,GO:0002690,GO:0010641,GO:0050927,GO:0051897,GO:0016485,GO:1904612,GO:0061476,GO:1905217,GO:0010037,GO:0070723,GO:0032355,GO:0043627,GO:0033595,GO:0060416,GO:0001666,GO:1904400,GO:1905225,GO:0097068,GO:0032571	collagen-containing extracellular matrix|endoplasmic reticulum lumen|extracellular region|extracellular space|Golgi lumen|plasma membrane|serine-type peptidase complex|vesicle|calcium ion binding|serine-type endopeptidase activity|serine-type peptidase activity|signaling receptor binding|animal organ regeneration|blood coagulation|circadian rhythm|positive regulation of blood coagulation|positive…	hsa04610	Complement and coagulation cascades					ENOG502QRGI	O	response to astaxanthin	Posttranslational modification, protein turnover, chaperones	PF00008	EGF	EGF-like domain
P08779	Keratin, type I cytoskeletal 16 OS=Homo sapiens OX=9606 GN=KRT16 PE=1 SV=4	48	23	43	10	473	51.2	5.05	63.03	84	124.3	82.4	66	116.9	126.3	KRT16	3868	Keratin, type I cytoskeletal 16	GO:0005856,GO:0005829,GO:0070062,GO:0005882,GO:0005634,GO:0005200,GO:0007568,GO:0007010,GO:0061436,GO:0042633,GO:0006954,GO:0045087,GO:0045104,GO:0031424,GO:0030216,GO:0051546,GO:0002009,GO:0030336	cytoskeleton|cytosol|extracellular exosome|intermediate filament|nucleus|structural constituent of cytoskeleton|aging|cytoskeleton organization|establishment of skin barrier|hair cycle|inflammatory response|innate immune response|intermediate filament cytoskeleton organization|keratinization|keratinocyte differentiation|keratinocyte migration|morphogenesis of an epithelium|negative regulation of …	hsa04915,hsa05150	Estrogen signaling pathway|Staphylococcus aureus infection					ENOG502QTM6	S	structural molecule activity	Function unknown	PF00038	Filament	Intermediate filament protein
P08833	Insulin-like growth factor-binding protein 1 OS=Homo sapiens OX=9606 GN=IGFBP1 PE=1 SV=1	8	2	3	2	259	27.9	5.19	6.13	250.8	45.1	64.5	59.7	74.2	105.6	IGFBP1	3484	Insulin-like growth factor-binding protein 1	GO:0005788,GO:0005576,GO:0005615,GO:0005794,GO:0005520,GO:0031994,GO:0031995,GO:0005102,GO:0007568,GO:0008286,GO:0090090,GO:0030307,GO:0043567,GO:0007165,GO:0042246	endoplasmic reticulum lumen|extracellular region|extracellular space|Golgi apparatus|insulin-like growth factor binding|insulin-like growth factor I binding|insulin-like growth factor II binding|signaling receptor binding|aging|insulin receptor signaling pathway|negative regulation of canonical Wnt signaling pathway|positive regulation of cell growth|regulation of insulin-like growth factor recep…							ENOG502QWRP	S	insulin-like growth factor II binding	Function unknown	PF00086	Thyroglobulin_1	Thyroglobulin type-1 repeat
P09172	Dopamine beta-hydroxylase OS=Homo sapiens OX=9606 GN=DBH PE=1 SV=3	25	12	22	12	617	69	6.42	44.5	74.3	78.2	119.5	112.4	102.5	113	DBH	1621	Dopamine beta-hydroxylase	GO:0034451,GO:0034466,GO:0042584,GO:0005737,GO:0005783,GO:0005576,GO:0005615,GO:0016021,GO:0043231,GO:0016020,GO:0034774,GO:0030667,GO:0045202,GO:0030658,GO:0003824,GO:0005507,GO:0004500,GO:0031418,GO:0048149,GO:0001974,GO:0007268,GO:0042420,GO:0042596,GO:0042593,GO:0042309,GO:0002443,GO:0050900,GO:0007626,GO:0042711,GO:0007613,GO:0042421,GO:0006589,GO:0120162,GO:0045907,GO:0042127,GO:2001236,GO:…	centriolar satellite|chromaffin granule lumen|chromaffin granule membrane|cytoplasm|endoplasmic reticulum|extracellular region|extracellular space|integral component of membrane|intracellular membrane-bounded organelle|membrane|secretory granule lumen|secretory granule membrane|synapse|transport vesicle membrane|catalytic activity|copper ion binding|dopamine beta-monooxygenase activity|L-ascorbic…	hsa00350	Tyrosine metabolism	KOG3568	[E]	Dopamine beta-monooxygenase	Amino acid transport and metabolism	KOG3568	K	octopamine biosynthetic process	Transcription	PF01082	Cu2_monooxygen	Copper type II ascorbate-dependent monooxygenase, N-terminal domain
P09382	Galectin-1 OS=Homo sapiens OX=9606 GN=LGALS1 PE=1 SV=2	24	4	5	4	135	14.7	5.5	9.43	109	85.9	114.9	96.4	95.1	98.9	LGALS1	3956	Galectin-1	GO:0009986,GO:0062023,GO:0005737,GO:0005829,GO:0005788,GO:0070062,GO:0005576,GO:0005615,GO:0005634,GO:0030246,GO:0042802,GO:0030395,GO:0043236,GO:0003723,GO:0006915,GO:0071333,GO:0071407,GO:0045445,GO:0010812,GO:0010977,GO:0002317,GO:0034120,GO:0043123,GO:0046598,GO:0042981,GO:0048678,GO:0042493,GO:0035900,GO:0031295	cell surface|collagen-containing extracellular matrix|cytoplasm|cytosol|endoplasmic reticulum lumen|extracellular exosome|extracellular region|extracellular space|nucleus|carbohydrate binding|identical protein binding|lactose binding|laminin binding|RNA binding|apoptotic process|cellular response to glucose stimulus|cellular response to organic cyclic compound|myoblast differentiation|negative re…			KOG3587	[W]	Galectin, galactose-binding lectin	Extracellular structures	KOG3587	K	carbohydrate binding	Transcription	PF00337	Gal-bind_lectin	Galactoside-binding lectin
P09486	SPARC OS=Homo sapiens OX=9606 GN=SPARC PE=1 SV=1	28	9	16	9	303	34.6	4.84	19.79	109.7	110.5	108.2	83.9	96.3	91.4	SPARC	6678	SPARC	GO:0005604,GO:0009986,GO:0062023,GO:0005737,GO:0071682,GO:0005576,GO:0005615,GO:0098978,GO:0043231,GO:0016363,GO:0005886,GO:0031091,GO:0031093,GO:0031092,GO:0005509,GO:0005518,GO:0050840,GO:0048856,GO:0007507,GO:0048839,GO:0030324,GO:0016525,GO:0001937,GO:0001503,GO:0010595,GO:0022604,GO:0050807,GO:0046686,GO:0051592,GO:0051591,GO:0034097,GO:0045471,GO:0051384,GO:0009629,GO:0033591,GO:0010288,GO:…	basement membrane|cell surface|collagen-containing extracellular matrix|cytoplasm|endocytic vesicle lumen|extracellular region|extracellular space|glutamatergic synapse|intracellular membrane-bounded organelle|nuclear matrix|plasma membrane|platelet alpha granule|platelet alpha granule lumen|platelet alpha granule membrane|calcium ion binding|collagen binding|extracellular matrix binding|anatomic…			KOG4004	[W]	Matricellular protein Osteonectin/SPARC/BM-40	Extracellular structures	KOG4004	T	collagen binding	Signal transduction mechanisms	PF00050	Kazal_1	Kazal-type serine protease inhibitor domain
P09619	Platelet-derived growth factor receptor beta OS=Homo sapiens OX=9606 GN=PDGFRB PE=1 SV=1	3	3	3	3	1106	123.9	4.98	0	79.5	83.2	84.9	94.4	124.3	133.7	PDGFRB	5159	Platelet-derived growth factor receptor beta	GO:0016324,GO:0009986,GO:0005737,GO:0031410,GO:0005925,GO:0005794,GO:0005887,GO:0043231,GO:0031226,GO:0043202,GO:0016020,GO:0005634,GO:0005886,GO:0043235,GO:0005524,GO:0019899,GO:0019838,GO:0043548,GO:0004992,GO:0005019,GO:0048407,GO:0005161,GO:0005017,GO:0019901,GO:0004713,GO:0005102,GO:0004714,GO:0038085,GO:0007568,GO:0035909,GO:0055003,GO:0060326,GO:0016477,GO:0060981,GO:0035441,GO:0006024,GO:…	apical plasma membrane|cell surface|cytoplasm|cytoplasmic vesicle|focal adhesion|Golgi apparatus|integral component of plasma membrane|intracellular membrane-bounded organelle|intrinsic component of plasma membrane|lysosomal lumen|membrane|nucleus|plasma membrane|receptor complex|ATP binding|enzyme binding|growth factor binding|phosphatidylinositol 3-kinase binding|platelet activating factor rece…	hsa04010,hsa04014,hsa04015,hsa04630,hsa04020,hsa04072,hsa04151,hsa04510,hsa04540,hsa04810,hsa05200,hsa05206,hsa05230,hsa05231,hsa05214,hsa05218,hsa05215,hsa05165,hsa01521	MAPK signaling pathway|Ras signaling pathway|Rap1 signaling pathway|JAK-STAT signaling pathway|Calcium signaling pathway|Phospholipase D signaling pathway|PI3K-Akt signaling pathway|Focal adhesion|Gap junction|Regulation of actin cytoskeleton|Pathways in cancer|MicroRNAs in cancer|Central carbon metabolism in cancer|Choline metabolism in cancer|Glioma|Melanoma|Prostate cancer|Human papillomavirus…	KOG0200	[T]	Fibroblast/platelet-derived growth factor receptor and related receptor tyrosine kinases	Signal transduction mechanisms	KOG0200	T	transmembrane receptor protein tyrosine kinase activity	Signal transduction mechanisms	PF00047	ig	Immunoglobulin domain
P09668	Pro-cathepsin H OS=Homo sapiens OX=9606 GN=CTSH PE=1 SV=4	2	1	1	1	335	37.4	8.07	0	128.4	80.9	101.4	64.9	109.9	114.6	CTSH	1512	Pro-cathepsin H	GO:0097208,GO:0062023,GO:0036464,GO:0005829,GO:0070062,GO:0005576,GO:0005615,GO:1904813,GO:0043231,GO:0005764,GO:0097486,GO:0034774,GO:1904724,GO:0004177,GO:0008656,GO:0004197,GO:0008234,GO:0004175,GO:0030108,GO:0008233,GO:0004252,GO:0070324,GO:0002250,GO:0019882,GO:0010815,GO:0097067,GO:0060448,GO:0070371,GO:0002764,GO:0033619,GO:0001656,GO:0043066,GO:0010813,GO:0045766,GO:2001235,GO:0030335,GO:…	alveolar lamellar body|collagen-containing extracellular matrix|cytoplasmic ribonucleoprotein granule|cytosol|extracellular exosome|extracellular region|extracellular space|ficolin-1-rich granule lumen|intracellular membrane-bounded organelle|lysosome|multivesicular body lumen|secretory granule lumen|tertiary granule lumen|aminopeptidase activity|cysteine-type endopeptidase activator activity inv…	hsa04142,hsa04210	Lysosome|Apoptosis	KOG1543	[O]	Cysteine proteinase Cathepsin L	Posttranslational modification, protein turnover, chaperones	KOG1543	O	cysteine-type peptidase activity	Posttranslational modification, protein turnover, chaperones	PF00112	Peptidase_C1	Papain family cysteine protease
P09681	Gastric inhibitory polypeptide OS=Homo sapiens OX=9606 GN=GIP PE=1 SV=1	9	1	1	1	153	17.1	8	0	64.5	72.3	113.1	99.2	125.2	125.7	GIP	2695	Gastric inhibitory polypeptide	GO:0005788,GO:0005576,GO:0005615,GO:0043025,GO:0034774,GO:0031767,GO:0031769,GO:0005179,GO:0007189,GO:0008344,GO:0055123,GO:0031018,GO:0035640,GO:0007565,GO:0038192,GO:0060291,GO:0007613,GO:0043950,GO:0070094,GO:0010828,GO:0032024,GO:0042304,GO:0050796,GO:0010447,GO:0043200,GO:0048678,GO:0042493,GO:0009749,GO:0033993,GO:0014070,GO:0043434,GO:0010269,GO:0042594,GO:0019233,GO:0007165,GO:0070328	endoplasmic reticulum lumen|extracellular region|extracellular space|neuronal cell body|secretory granule lumen|gastric inhibitory polypeptide receptor binding|glucagon receptor binding|hormone activity|adenylate cyclase-activating G protein-coupled receptor signaling pathway|adult locomotory behavior|digestive system development|endocrine pancreas development|exploration behavior|female pregnanc…	hsa04024,hsa04080,hsa04911	cAMP signaling pathway|Neuroactive ligand-receptor interaction|Insulin secretion					ENOG502S7ZH	S	positive regulation of glucagon secretion	Function unknown	PF00123	Hormone_2	Peptide hormone
P09871	Complement C1s subcomponent OS=Homo sapiens OX=9606 GN=C1S PE=1 SV=1	50	29	152	28	688	76.6	4.96	287.39	77.3	80.6	114.7	110.1	106.4	110.9	C1S	716	Complement C1s subcomponent	GO:0072562,GO:0005576,GO:0005615,GO:0005509,GO:0042802,GO:0004252,GO:0006958,GO:0045087	blood microparticle|extracellular region|extracellular space|calcium ion binding|identical protein binding|serine-type endopeptidase activity|complement activation, classical pathway|innate immune response	hsa04610,hsa05171,hsa05133,hsa05150,hsa05322	Complement and coagulation cascades|Coronavirus disease - COVID-19|Pertussis|Staphylococcus aureus infection|Systemic lupus erythematosus	KOG3627	[E]	Trypsin	Amino acid transport and metabolism	KOG3627	O	serine-type endopeptidase activity	Posttranslational modification, protein turnover, chaperones	PF00084	Sushi	Sushi repeat (SCR repeat)
P09960	Leukotriene A-4 hydrolase OS=Homo sapiens OX=9606 GN=LTA4H PE=1 SV=2	8	5	6	5	611	69.2	6.18	9.26	134.6	73.5	84.4	83.7	112.1	111.7	LTA4H	4048	Leukotriene A-4 hydrolase	GO:0005829,GO:0070062,GO:0005576,GO:1904813,GO:0005654,GO:0005634,GO:1904724,GO:0004177,GO:0004301,GO:0004463,GO:0070006,GO:0008233,GO:0003723,GO:0045148,GO:0008270,GO:0044267,GO:0019370,GO:0006629,GO:0043171	cytosol|extracellular exosome|extracellular region|ficolin-1-rich granule lumen|nucleoplasm|nucleus|tertiary granule lumen|aminopeptidase activity|epoxide hydrolase activity|leukotriene-A4 hydrolase activity|metalloaminopeptidase activity|peptidase activity|RNA binding|tripeptide aminopeptidase activity|zinc ion binding|cellular protein metabolic process|leukotriene biosynthetic process|lipid met…	hsa00590	Arachidonic acid metabolism	KOG1047	[IOVE]	Bifunctional leukotriene A4 hydrolase/aminopeptidase LTA4H	Lipid transport and metabolism |Posttranslational modification, protein turnover, chaperones |Defense mechanisms |Amino acid transport and metabolism	KOG1047	E	epoxide hydrolase activity	Amino acid transport and metabolism	PF01433	Peptidase_M1	Peptidase family M1 domain
P0C091	FRAS1-related extracellular matrix protein 3 OS=Homo sapiens OX=9606 GN=FREM3 PE=3 SV=2	0	1	2	1	2139	238	5.33	4.26	58.1	44.1	103.5	89	148.7	156.6	FREM3	166752	FRAS1-related extracellular matrix protein 3	GO:0005604,GO:0005615,GO:0016021,GO:0046872,GO:0007155,GO:0007154	basement membrane|extracellular space|integral component of membrane|metal ion binding|cell adhesion|cell communication			KOG3597	[R]	Proteoglycan	General function prediction only	KOG1306	P	calcium:sodium antiporter activity	Inorganic ion transport and metabolism	PF16184	Cadherin_3	Cadherin-like
P0C0L4	Complement C4-A OS=Homo sapiens OX=9606 GN=C4A PE=1 SV=2	53	81	837	4	1744	192.7	7.08	1642	95.1	82	90.7	98	100.6	133.5	C4A	720	Complement C4-A	GO:0030424,GO:0072562,GO:0030425,GO:0005788,GO:0070062,GO:0005576,GO:0005615,GO:0043025,GO:0005886,GO:0045202,GO:0001849,GO:0004866,GO:0006956,GO:0006958,GO:0006954,GO:0045087,GO:2000427	axon|blood microparticle|dendrite|endoplasmic reticulum lumen|extracellular exosome|extracellular region|extracellular space|neuronal cell body|plasma membrane|synapse|complement component C1q complex binding|endopeptidase inhibitor activity|complement activation|complement activation, classical pathway|inflammatory response|innate immune response|positive regulation of apoptotic cell clearance	hsa04610,hsa05171,hsa05133,hsa05150,hsa05322,hsa04936	Complement and coagulation cascades|Coronavirus disease - COVID-19|Pertussis|Staphylococcus aureus infection|Systemic lupus erythematosus|Alcoholic liver disease	KOG1366	[O]	Alpha-macroglobulin	Posttranslational modification, protein turnover, chaperones	KOG1366	J	endopeptidase inhibitor activity	Translation, ribosomal structure and biogenesis	PF00207	A2M	Alpha-2-macroglobulin family
P0C0L5	Complement C4-B OS=Homo sapiens OX=9606 GN=C4B PE=1 SV=2	53	80	852	3	1744	192.6	7.27	1652.46	108.9	86.5	88.3	94.4	96.5	125.4	C4B	721	Complement C4-B	GO:0030424,GO:0072562,GO:0030425,GO:0070062,GO:0005576,GO:0005615,GO:0005886,GO:0106139,GO:0045202,GO:0030246,GO:0001848,GO:0004866,GO:0006956,GO:0006958,GO:0032490,GO:0006954,GO:0045087,GO:0008228,GO:2000427	axon|blood microparticle|dendrite|extracellular exosome|extracellular region|extracellular space|plasma membrane|symbiont cell surface|synapse|carbohydrate binding|complement binding|endopeptidase inhibitor activity|complement activation|complement activation, classical pathway|detection of molecule of bacterial origin|inflammatory response|innate immune response|opsonization|positive regulation …	hsa04610,hsa05171,hsa05133,hsa05150,hsa05322,hsa04936	Complement and coagulation cascades|Coronavirus disease - COVID-19|Pertussis|Staphylococcus aureus infection|Systemic lupus erythematosus|Alcoholic liver disease	KOG1366	[O]	Alpha-macroglobulin	Posttranslational modification, protein turnover, chaperones	KOG1366	J	endopeptidase inhibitor activity	Translation, ribosomal structure and biogenesis	PF00207	A2M	Alpha-2-macroglobulin family
P0DJI8	Serum amyloid A-1 protein OS=Homo sapiens OX=9606 GN=SAA1 PE=1 SV=1	72	12	135	5	122	13.5	6.79	173.46	128.7	28.7	138.7	252.2	23.4	28.4	SAA1	6288	Serum amyloid A-1 protein	GO:0005881,GO:0071682,GO:0070062,GO:0005576,GO:0034364,GO:0001664,GO:0008201,GO:0000187,GO:0006953,GO:0048247,GO:0048246,GO:0050728,GO:0030593,GO:0030168,GO:0045785,GO:0001819,GO:0007204,GO:0032732,GO:0050708	cytoplasmic microtubule|endocytic vesicle lumen|extracellular exosome|extracellular region|high-density lipoprotein particle|G protein-coupled receptor binding|heparin binding|activation of MAPK activity|acute-phase response|lymphocyte chemotaxis|macrophage chemotaxis|negative regulation of inflammatory response|neutrophil chemotaxis|platelet activation|positive regulation of cell adhesion|positi…							ENOG502S4PB	S	Major acute phase reactant. Apolipoprotein of the HDL complex	Function unknown	PF00277	SAA	Serum amyloid A protein
P0DJI9	Serum amyloid A-2 protein OS=Homo sapiens OX=9606 GN=SAA2 PE=1 SV=1	56	10	97	3	122	13.5	9.14	122.89	137.9	51.2	110	166.1	66.5	68.4	SAA2	6289	Serum amyloid A-2 protein	GO:0070062,GO:0034364,GO:0006953	extracellular exosome|high-density lipoprotein particle|acute-phase response							ENOG502S4PB	S	Major acute phase reactant. Apolipoprotein of the HDL complex	Function unknown	PF00277	SAA	Serum amyloid A protein
P0DMV9	Heat shock 70 kDa protein 1B OS=Homo sapiens OX=9606 GN=HSPA1B PE=1 SV=1	10	7	10	4	641	70	5.66	13	132.2	68.2	82.6	62.6	125.5	128.7	HSPA1B	3303	Heat shock 70 kDa protein 1B	GO:0016235,GO:0072562,GO:0005814,GO:0005813,GO:0005737,GO:0005829,GO:0005783,GO:0070062,GO:0005576,GO:1904813,GO:0005925,GO:0016234,GO:0005739,GO:0016607,GO:0005654,GO:0005634,GO:0048471,GO:0005886,GO:0032991,GO:1990904,GO:0031982,GO:0005524,GO:0140603,GO:0055131,GO:0019899,GO:0001664,GO:0031072,GO:0042826,GO:0051787,GO:0140545,GO:0044183,GO:0047485,GO:0003723,GO:0005102,GO:0031625,GO:0051082,GO:…	aggresome|blood microparticle|centriole|centrosome|cytoplasm|cytosol|endoplasmic reticulum|extracellular exosome|extracellular region|ficolin-1-rich granule lumen|focal adhesion|inclusion body|mitochondrion|nuclear speck|nucleoplasm|nucleus|perinuclear region of cytoplasm|plasma membrane|protein-containing complex|ribonucleoprotein complex|vesicle|ATP binding|ATP hydrolysis activity|C3HC4-type RI…	hsa03040,hsa04141,hsa04010,hsa04144,hsa04612,hsa04915,hsa04213,hsa05162,hsa05134,hsa05145,hsa05020,hsa05417	Spliceosome|Protein processing in endoplasmic reticulum|MAPK signaling pathway|Endocytosis|Antigen processing and presentation|Estrogen signaling pathway|Longevity regulating pathway - multiple species|Measles|Legionellosis|Toxoplasmosis|Prion disease|Lipid and atherosclerosis	KOG0101	[O]	Molecular chaperones HSP70/HSC70, HSP70 superfamily	Posttranslational modification, protein turnover, chaperones					PF00012	HSP70	Hsp70 protein
P0DOX2	Immunoglobulin alpha-2 heavy chain OS=Homo sapiens OX=9606 PE=1 SV=2	57	20	233	4	455	48.9	6.67	459.02	112.7	62.7	110.3	94.4	103.4	116.5		102723407	Immunoglobulin alpha-2 heavy chain	GO:0005576,GO:0019814,GO:0005886,GO:0002250	extracellular region|immunoglobulin complex|plasma membrane|adaptive immune response	hsa04064,hsa04020,hsa04072,hsa04151,hsa04145,hsa04640,hsa04613,hsa04650,hsa04662,hsa04664,hsa04666,hsa04672,hsa05202,hsa05171,hsa05169,hsa05130,hsa05135,hsa05150,hsa05152,hsa05146,hsa05140,hsa05143,hsa05310,hsa05322,hsa05323,hsa05320,hsa05330,hsa05340,hsa05414,hsa05416	NF-kappa B signaling pathway|Calcium signaling pathway|Phospholipase D signaling pathway|PI3K-Akt signaling pathway|Phagosome|Hematopoietic cell lineage|Neutrophil extracellular trap formation|Natural killer cell mediated cytotoxicity|B cell receptor signaling pathway|Fc epsilon RI signaling pathway|Fc gamma R-mediated phagocytosis|Intestinal immune network for IgA production|Transcriptional misr…
P0DOX3	Immunoglobulin delta heavy chain OS=Homo sapiens OX=9606 PE=1 SV=1	29	13	29	13	512	56.2	8.02	46.12	108.7	89.2	85.9	80.3	111.7	124.2		102723407	Immunoglobulin delta heavy chain	GO:0005615,GO:0019814,GO:0005886,GO:0002250,GO:0042117,GO:0032731,GO:0032732,GO:0032760	extracellular space|immunoglobulin complex|plasma membrane|adaptive immune response|monocyte activation|positive regulation of interleukin-1 beta production|positive regulation of interleukin-1 production|positive regulation of tumor necrosis factor production	hsa04064,hsa04020,hsa04072,hsa04151,hsa04145,hsa04640,hsa04613,hsa04650,hsa04662,hsa04664,hsa04666,hsa04672,hsa05202,hsa05171,hsa05169,hsa05130,hsa05135,hsa05150,hsa05152,hsa05146,hsa05140,hsa05143,hsa05310,hsa05322,hsa05323,hsa05320,hsa05330,hsa05340,hsa05414,hsa05416	NF-kappa B signaling pathway|Calcium signaling pathway|Phospholipase D signaling pathway|PI3K-Akt signaling pathway|Phagosome|Hematopoietic cell lineage|Neutrophil extracellular trap formation|Natural killer cell mediated cytotoxicity|B cell receptor signaling pathway|Fc epsilon RI signaling pathway|Fc gamma R-mediated phagocytosis|Intestinal immune network for IgA production|Transcriptional misr…
P0DOX5	Immunoglobulin gamma-1 heavy chain OS=Homo sapiens OX=9606 PE=1 SV=2	47	17	296	9	449	49.3	8.72	599.9	234.6	101.5	47.4	41.7	71	103.7		100423062	Immunoglobulin gamma-1 heavy chain	GO:0005576,GO:0019814,GO:0005886,GO:0002250	extracellular region|immunoglobulin complex|plasma membrane|adaptive immune response
P0DOX6	Immunoglobulin mu heavy chain OS=Homo sapiens OX=9606 PE=1 SV=2	34	18	246	2	576	63.4	7.87	438.96	50.8	36.7	28.7	31	204.2	248.7		102723407	Immunoglobulin mu heavy chain	GO:0005576,GO:0019814,GO:0005886,GO:0002250	extracellular region|immunoglobulin complex|plasma membrane|adaptive immune response	hsa04064,hsa04020,hsa04072,hsa04151,hsa04145,hsa04640,hsa04613,hsa04650,hsa04662,hsa04664,hsa04666,hsa04672,hsa05202,hsa05171,hsa05169,hsa05130,hsa05135,hsa05150,hsa05152,hsa05146,hsa05140,hsa05143,hsa05310,hsa05322,hsa05323,hsa05320,hsa05330,hsa05340,hsa05414,hsa05416	NF-kappa B signaling pathway|Calcium signaling pathway|Phospholipase D signaling pathway|PI3K-Akt signaling pathway|Phagosome|Hematopoietic cell lineage|Neutrophil extracellular trap formation|Natural killer cell mediated cytotoxicity|B cell receptor signaling pathway|Fc epsilon RI signaling pathway|Fc gamma R-mediated phagocytosis|Intestinal immune network for IgA production|Transcriptional misr…
P0DOX7	Immunoglobulin kappa light chain OS=Homo sapiens OX=9606 PE=1 SV=1	55	11	228	4	214	23.4	7.17	407.67	127.1	74	96.4	76.5	103.2	122.8		100423062	Immunoglobulin kappa light chain	GO:0005576,GO:0019814,GO:0005886,GO:0002250	extracellular region|immunoglobulin complex|plasma membrane|adaptive immune response
P0DOX8	Immunoglobulin lambda-1 light chain OS=Homo sapiens OX=9606 PE=1 SV=1	48	11	186	5	216	22.8	6.76	291.12	113.4	67.7	101.4	85.5	101.7	130.3		100423062	Immunoglobulin lambda-1 light chain	GO:0005576,GO:0019814,GO:0005886,GO:0002250	extracellular region|immunoglobulin complex|plasma membrane|adaptive immune response
P0DOY2	Immunoglobulin lambda constant 2 OS=Homo sapiens OX=9606 GN=IGLC2 PE=1 SV=1	75	9	222	4	106	11.3	7.24	369.6	136.5	91.1	91.4	78.8	90.8	111.4	IGLC2	100423062	Immunoglobulin lambda constant 2	GO:0072562,GO:0009897,GO:0070062,GO:0005576,GO:0005615,GO:0042571,GO:0005886,GO:0003823,GO:0034987,GO:0050853,GO:0006958,GO:0042742,GO:0045087,GO:0006911,GO:0006910,GO:0050871	blood microparticle|external side of plasma membrane|extracellular exosome|extracellular region|extracellular space|immunoglobulin complex, circulating|plasma membrane|antigen binding|immunoglobulin receptor binding|B cell receptor signaling pathway|complement activation, classical pathway|defense response to bacterium|innate immune response|phagocytosis, engulfment|phagocytosis, recognition|posi…											PF07654	C1-set	Immunoglobulin C1-set domain
P0DP04	Immunoglobulin heavy variable 3-43D OS=Homo sapiens OX=9606 GN=IGHV3-43D PE=3 SV=1	35	3	18	2	118	13	5.41	26.65	120.6	80.9	110.7	95.3	79.1	113.4	IGHV3-43D	102723407	Immunoglobulin heavy variable 3-43D	GO:0009897,GO:0042571,GO:0003823,GO:0034987,GO:0050853,GO:0006958,GO:0042742,GO:0045087,GO:0006911,GO:0006910,GO:0050871	external side of plasma membrane|immunoglobulin complex, circulating|antigen binding|immunoglobulin receptor binding|B cell receptor signaling pathway|complement activation, classical pathway|defense response to bacterium|innate immune response|phagocytosis, engulfment|phagocytosis, recognition|positive regulation of B cell activation	hsa04064,hsa04020,hsa04072,hsa04151,hsa04145,hsa04640,hsa04613,hsa04650,hsa04662,hsa04664,hsa04666,hsa04672,hsa05202,hsa05171,hsa05169,hsa05130,hsa05135,hsa05150,hsa05152,hsa05146,hsa05140,hsa05143,hsa05310,hsa05322,hsa05323,hsa05320,hsa05330,hsa05340,hsa05414,hsa05416	NF-kappa B signaling pathway|Calcium signaling pathway|Phospholipase D signaling pathway|PI3K-Akt signaling pathway|Phagosome|Hematopoietic cell lineage|Neutrophil extracellular trap formation|Natural killer cell mediated cytotoxicity|B cell receptor signaling pathway|Fc epsilon RI signaling pathway|Fc gamma R-mediated phagocytosis|Intestinal immune network for IgA production|Transcriptional misr…					ENOG502TE7T	O	Immunoglobulin V-Type	Posttranslational modification, protein turnover, chaperones	PF07686	V-set	Immunoglobulin V-set domain
P0DP25	Calmodulin-3 OS=Homo sapiens OX=9606 GN=CALM3 PE=1 SV=1	30	3	3	3	149	16.8	4.22	3.35	208.1	57.3	80.2	90.8	67.3	96.2	CALM3	808	Calmodulin-3	GO:0034704,GO:1902494,GO:0005813,GO:0005737,GO:0030426,GO:0031966,GO:0043209,GO:0005634,GO:0005886,GO:0032991,GO:0030017,GO:0005876,GO:0000922,GO:0030672,GO:0031982,GO:0008076,GO:0010856,GO:0008179,GO:0005509,GO:0048306,GO:0097718,GO:0030234,GO:0031997,GO:0050998,GO:0030235,GO:0043548,GO:0019904,GO:0019901,GO:0072542,GO:0043539,GO:0031432,GO:0044325,GO:0031800,GO:0007190,GO:0005513,GO:0090151,GO:…	calcium channel complex|catalytic complex|centrosome|cytoplasm|growth cone|mitochondrial membrane|myelin sheath|nucleus|plasma membrane|protein-containing complex|sarcomere|spindle microtubule|spindle pole|synaptic vesicle membrane|vesicle|voltage-gated potassium channel complex|adenylate cyclase activator activity|adenylate cyclase binding|calcium ion binding|calcium-dependent protein binding|di…	hsa04014,hsa04015,hsa04371,hsa04020,hsa04070,hsa04024,hsa04022,hsa04114,hsa04218,hsa04625,hsa04910,hsa04922,hsa04912,hsa04915,hsa04921,hsa04916,hsa04924,hsa04925,hsa04261,hsa04270,hsa04970,hsa04971,hsa04728,hsa04720,hsa04722,hsa04744,hsa04740,hsa04750,hsa04713,hsa05200,hsa05214,hsa05170,hsa05163,hsa05167,hsa05133,hsa05152,hsa05010,hsa05012,hsa05022,hsa05031,hsa05034,hsa05417,hsa05418	Ras signaling pathway|Rap1 signaling pathway|Apelin signaling pathway|Calcium signaling pathway|Phosphatidylinositol signaling system|cAMP signaling pathway|cGMP-PKG signaling pathway|Oocyte meiosis|Cellular senescence|C-type lectin receptor signaling pathway|Insulin signaling pathway|Glucagon signaling pathway|GnRH signaling pathway|Estrogen signaling pathway|Oxytocin signaling pathway|Melanogen…	KOG0027	[T]	Calmodulin and related proteins (EF-Hand superfamily)	Signal transduction mechanisms					PF13499	EF-hand_7	EF-hand domain pair
P0DPH8	Tubulin alpha-3D chain OS=Homo sapiens OX=9606 GN=TUBA3D PE=1 SV=1	16	5	7	1	450	49.9	5.1	18.16	178.6	94.9	96	68.8	69.8	91.9	TUBA3D	7278	Tubulin alpha-3D chain	GO:0005737,GO:0005874,GO:0005525,GO:0005200,GO:0000226,GO:0000278	cytoplasm|microtubule|GTP binding|structural constituent of cytoskeleton|microtubule cytoskeleton organization|mitotic cell cycle	hsa04145,hsa04210,hsa04530,hsa04540,hsa05130,hsa05132,hsa05010,hsa05012,hsa05014,hsa05016,hsa05020,hsa05022	Phagosome|Apoptosis|Tight junction|Gap junction|Pathogenic Escherichia coli infection|Salmonella infection|Alzheimer disease|Parkinson disease|Amyotrophic lateral sclerosis|Huntington disease|Prion disease|Pathways of neurodegeneration - multiple diseases	KOG1376	[Z]	Alpha tubulin	Cytoskeleton					PF00091	Tubulin	Tubulin/FtsZ family, GTPase domain
P0DUB6	Alpha-amylase 1A OS=Homo sapiens OX=9606 GN=AMY1A PE=1 SV=1	14	5	5	5	511	57.7	6.93	13.02	106.9	130.8	85.7	86.3	93.8	96.6	AMY1A	277	Alpha-amylase 1A	GO:0070062,GO:0005615,GO:0004556,GO:0103025,GO:0005509,GO:0031404,GO:0009311	extracellular exosome|extracellular space|alpha-amylase activity|alpha-amylase activity (releasing maltohexaose)|calcium ion binding|chloride ion binding|oligosaccharide metabolic process	hsa00500,hsa04970,hsa04972,hsa04973	Starch and sucrose metabolism|Salivary secretion|Pancreatic secretion|Carbohydrate digestion and absorption	KOG2212	[G]	Alpha-amylase	Carbohydrate transport and metabolism
P10124	Serglycin OS=Homo sapiens OX=9606 GN=SRGN PE=1 SV=3	17	2	3	2	158	17.6	4.96	8.14	116.4	110.4	113	79.2	86.4	94.6	SRGN	5552	Serglycin	GO:0005576,GO:0005615,GO:0098978,GO:0005794,GO:0042629,GO:0031093,GO:0099091,GO:0098685,GO:0030141,GO:0006915,GO:0031214,GO:0140507,GO:0033382,GO:0033373,GO:0033364,GO:0050804,GO:0030502,GO:0001818,GO:0016485,GO:0099175,GO:0033363,GO:0033371	extracellular region|extracellular space|glutamatergic synapse|Golgi apparatus|mast cell granule|platelet alpha granule lumen|postsynaptic specialization, intracellular component|Schaffer collateral - CA1 synapse|secretory granule|apoptotic process|biomineral tissue development|granzyme-mediated programmed cell death signaling pathway|maintenance of granzyme B location in T cell secretory granule…							ENOG502S72N	S	maintenance of granzyme B location in T cell secretory granule	Function unknown	PF04360	Serglycin	Serglycin
P10321	HLA class I histocompatibility antigen, C alpha chain OS=Homo sapiens OX=9606 GN=HLA-C PE=1 SV=3	12	3	4	2	366	40.6	6.04	7.39	127.8	99	55.5	67.8	109.2	140.8	HLA-C	3107	HLA class I histocompatibility antigen, C alpha chain	GO:0009986,GO:0031901,GO:0005783,GO:0012507,GO:0070062,GO:0005794,GO:0000139,GO:0071556,GO:0005887,GO:0016020,GO:0042612,GO:0030670,GO:0005886,GO:0055038,GO:0030667,GO:0042605,GO:0046977,GO:0002250,GO:0002486,GO:0006955,GO:0045087	cell surface|early endosome membrane|endoplasmic reticulum|ER to Golgi transport vesicle membrane|extracellular exosome|Golgi apparatus|Golgi membrane|integral component of lumenal side of endoplasmic reticulum membrane|integral component of plasma membrane|membrane|MHC class I protein complex|phagocytic vesicle membrane|plasma membrane|recycling endosome membrane|secretory granule membrane|pepti…	hsa04514,hsa04144,hsa04145,hsa04218,hsa04650,hsa04612,hsa05203,hsa05166,hsa05170,hsa05168,hsa05163,hsa05167,hsa05169,hsa05165,hsa05320,hsa05330,hsa05332,hsa05416,hsa04940	Cell adhesion molecules|Endocytosis|Phagosome|Cellular senescence|Natural killer cell mediated cytotoxicity|Antigen processing and presentation|Viral carcinogenesis|Human T-cell leukemia virus 1 infection|Human immunodeficiency virus 1 infection|Herpes simplex virus 1 infection|Human cytomegalovirus infection|Kaposi sarcoma-associated herpesvirus infection|Epstein-Barr virus infection|Human papil…					ENOG502RQEK	S	antigen processing and presentation of peptide antigen via MHC class I	Function unknown	PF00129	MHC_I	Class I Histocompatibility antigen, domains alpha 1 and 2
P10412	Histone H1.4 OS=Homo sapiens OX=9606 GN=H1-4 PE=1 SV=2	13	3	3	3	219	21.9	11.03	3.86	169.5	136.2	72.6	32.9	138	50.8	H1-4	3008	Histone H1.4	GO:0000792,GO:0000786,GO:0005634,GO:0043531,GO:0016208,GO:0005524,GO:0005509,GO:0031490,GO:0032564,GO:0003690,GO:0005525,GO:0031492,GO:0003723,GO:0030261,GO:0031936,GO:0045910,GO:0006334,GO:0016584	heterochromatin|nucleosome|nucleus|ADP binding|AMP binding|ATP binding|calcium ion binding|chromatin DNA binding|dATP binding|double-stranded DNA binding|GTP binding|nucleosomal DNA binding|RNA binding|chromosome condensation|negative regulation of chromatin silencing|negative regulation of DNA recombination|nucleosome assembly|nucleosome positioning			KOG4012	[B]	Histone H1	Chromatin structure and dynamics	KOG4012	B	nucleosome assembly	Chromatin structure and dynamics	PF00538	Linker_histone	linker histone H1 and H5 family
P10451	Osteopontin OS=Homo sapiens OX=9606 GN=SPP1 PE=1 SV=1	14	3	3	3	314	35.4	4.58	3.27	141.8	87.9	104.5	91.6	86.3	87.9	SPP1	6696	Osteopontin	GO:0042995,GO:0005788,GO:0070062,GO:0005576,GO:0005615,GO:0005794,GO:0048471,GO:0005125,GO:0050840,GO:0005178,GO:0006710,GO:0031214,GO:0007155,GO:0071394,GO:0046697,GO:0007566,GO:0006954,GO:0048685,GO:0001649,GO:0045780,GO:2000866,GO:0045893,GO:0048545,GO:0033280	cell projection|endoplasmic reticulum lumen|extracellular exosome|extracellular region|extracellular space|Golgi apparatus|perinuclear region of cytoplasm|cytokine activity|extracellular matrix binding|integrin binding|androgen catabolic process|biomineral tissue development|cell adhesion|cellular response to testosterone stimulus|decidualization|embryo implantation|inflammatory response|negative…	hsa04371,hsa04151,hsa04512,hsa04510,hsa04620,hsa04929,hsa05165	Apelin signaling pathway|PI3K-Akt signaling pathway|ECM-receptor interaction|Focal adhesion|Toll-like receptor signaling pathway|GnRH secretion|Human papillomavirus infection					ENOG502S5R4	S	negative regulation of collateral sprouting of intact axon in response to injury	Function unknown	PF00865	Osteopontin	Osteopontin
P10586	Receptor-type tyrosine-protein phosphatase F OS=Homo sapiens OX=9606 GN=PTPRF PE=1 SV=2	1	3	3	3	1907	212.7	6.3	2.05	85.5	69.6	102.1	106.6	109.8	126.3	PTPRF	5792	Receptor-type tyrosine-protein phosphatase F	GO:0070062,GO:0005887,GO:0043005,GO:0043025,GO:0005886,GO:0050839,GO:0035373,GO:0008201,GO:0004725,GO:0044877,GO:0005001,GO:0007155,GO:0016477,GO:1900121,GO:0031102,GO:0035335,GO:0006470,GO:0048679,GO:0099560,GO:0007185	extracellular exosome|integral component of plasma membrane|neuron projection|neuronal cell body|plasma membrane|cell adhesion molecule binding|chondroitin sulfate proteoglycan binding|heparin binding|protein tyrosine phosphatase activity|protein-containing complex binding|transmembrane receptor protein tyrosine phosphatase activity|cell adhesion|cell migration|negative regulation of receptor bin…	hsa04514,hsa04520,hsa04910,hsa04931	Cell adhesion molecules|Adherens junction|Insulin signaling pathway|Insulin resistance	KOG4228	[T]	Protein tyrosine phosphatase	Signal transduction mechanisms	KOG4228	T	protein tyrosine phosphatase activity	Signal transduction mechanisms	PF00041	fn3	Fibronectin type III domain
P10599	Thioredoxin OS=Homo sapiens OX=9606 GN=TXN PE=1 SV=3	20	2	3	2	105	11.7	4.92	2.1	176.4	68.3	79.2	73.6	112.3	90.1	TXN	7295	Thioredoxin	GO:0005737,GO:0005829,GO:0070062,GO:0005576,GO:0005654,GO:0005634,GO:0042803,GO:0047134,GO:0015035,GO:0003723,GO:0004791,GO:0032148,GO:0045454,GO:0006662,GO:1903206,GO:0046826,GO:0000122,GO:0043388,GO:2000170,GO:0033138,GO:0051897,GO:0071731,GO:0009314	cytoplasm|cytosol|extracellular exosome|extracellular region|nucleoplasm|nucleus|protein homodimerization activity|protein-disulfide reductase (NAD(P)) activity|protein-disulfide reductase activity|RNA binding|thioredoxin-disulfide reductase activity|activation of protein kinase B activity|cell redox homeostasis|glycerol ether metabolic process|negative regulation of hydrogen peroxide-induced cel…	hsa04621,hsa05132,hsa05012,hsa05418	NOD-like receptor signaling pathway|Salmonella infection|Parkinson disease|Fluid shear stress and atherosclerosis	KOG0907	[O]	Thioredoxin	Posttranslational modification, protein turnover, chaperones	KOG0907	C	cell redox homeostasis	Energy production and conversion	PF00085	Thioredoxin	Thioredoxin
P10643	Complement component C7 OS=Homo sapiens OX=9606 GN=C7 PE=1 SV=2	51	37	90	36	843	93.5	6.48	172.59	81.5	112.9	83.8	69.9	126	125.8	C7	730	Complement component C7	GO:0070062,GO:0005576,GO:0005579,GO:0006883,GO:0006956,GO:0006957,GO:0006958,GO:0019835	extracellular exosome|extracellular region|membrane attack complex|cellular sodium ion homeostasis|complement activation|complement activation, alternative pathway|complement activation, classical pathway|cytolysis	hsa04610,hsa05171,hsa05322,hsa05020	Complement and coagulation cascades|Coronavirus disease - COVID-19|Systemic lupus erythematosus|Prion disease					ENOG502QU3G	S	complement activation, alternative pathway	Function unknown	PF00057	Ldl_recept_a	Low-density lipoprotein receptor domain class A
P10645	Chromogranin-A OS=Homo sapiens OX=9606 GN=CHGA PE=1 SV=7	16	5	6	5	457	50.7	4.6	4.75	78.4	157.1	78.6	84.2	88.5	113.2	CHGA	1113	Chromogranin-A	GO:0042583,GO:0005576,GO:0005615,GO:0098992,GO:0048471,GO:0030141,GO:0030133,GO:0086030,GO:0042742,GO:0050832,GO:0050829,GO:0050830,GO:0045087,GO:0031640,GO:0045576,GO:0002551,GO:0043303,GO:0033604,GO:0046676,GO:1901215,GO:0006996,GO:0060452,GO:2000707,GO:1900738,GO:1901899,GO:0033366,GO:0008217,GO:0002026	chromaffin granule|extracellular region|extracellular space|neuronal dense core vesicle|perinuclear region of cytoplasm|secretory granule|transport vesicle|adenylate cyclase-activating adrenergic receptor signaling pathway involved in cardiac muscle relaxation|defense response to bacterium|defense response to fungus|defense response to Gram-negative bacterium|defense response to Gram-positive bac…							ENOG502RZBD	S	adenylate cyclase-activating adrenergic receptor signaling pathway involved in cardiac muscle relaxation	Function unknown	PF01271	Granin	Granin (chromogranin or secretogranin)
P10646	Tissue factor pathway inhibitor OS=Homo sapiens OX=9606 GN=TFPI PE=1 SV=1	15	3	3	3	304	35	8.25	0	74.9	117.8	123.1	112.3	88.6	83.3	TFPI	7035	Tissue factor pathway inhibitor	GO:0031225,GO:0005901,GO:0009986,GO:0005783,GO:0005576,GO:0005615,GO:0005886,GO:0004866,GO:0004867,GO:0007596,GO:0071347,GO:0071222,GO:0071383,GO:0030195,GO:0032355	anchored component of membrane|caveola|cell surface|endoplasmic reticulum|extracellular region|extracellular space|plasma membrane|endopeptidase inhibitor activity|serine-type endopeptidase inhibitor activity|blood coagulation|cellular response to interleukin-1|cellular response to lipopolysaccharide|cellular response to steroid hormone stimulus|negative regulation of blood coagulation|response t…	hsa04610	Complement and coagulation cascades	KOG4295	[O]	Serine proteinase inhibitor (KU family)	Posttranslational modification, protein turnover, chaperones	KOG4295	S	serine-type endopeptidase inhibitor activity	Function unknown	PF00014	Kunitz_BPTI	Kunitz/Bovine pancreatic trypsin inhibitor domain
P10720	Platelet factor 4 variant OS=Homo sapiens OX=9606 GN=PF4V1 PE=1 SV=1	38	3	12	1	104	11.5	9.1	23.78	108.5	142.5	88.3	66	88.8	106	PF4V1	5197	Platelet factor 4 variant	GO:0005615,GO:0008009,GO:0045236,GO:0008201,GO:0061844,GO:0071222,GO:0070098,GO:0006954,GO:0030593,GO:0030168	extracellular space|chemokine activity|CXCR chemokine receptor binding|heparin binding|antimicrobial humoral immune response mediated by antimicrobial peptide|cellular response to lipopolysaccharide|chemokine-mediated signaling pathway|inflammatory response|neutrophil chemotaxis|platelet activation	hsa04060,hsa04061,hsa04062	Cytokine-cytokine receptor interaction|Viral protein interaction with cytokine and cytokine receptor|Chemokine signaling pathway					ENOG502TF57	M	CXCR3 chemokine receptor binding	Cell wall/membrane/envelope biogenesis	PF00048	IL8	Small cytokines (intecrine/chemokine), interleukin-8 like
P10721	Mast/stem cell growth factor receptor Kit OS=Homo sapiens OX=9606 GN=KIT PE=1 SV=1	3	3	4	3	976	109.8	6.98	5.85	109.7	93.2	104	86.2	112.3	94.6	KIT	3815	Mast/stem cell growth factor receptor Kit	GO:0001669,GO:0005911,GO:0009898,GO:0009897,GO:0005615,GO:0001650,GO:0005887,GO:0005886,GO:0043235,GO:0005524,GO:0019955,GO:0046872,GO:0002020,GO:0042803,GO:0004713,GO:0042169,GO:0005020,GO:0004714,GO:0031532,GO:0000187,GO:0030183,GO:0060326,GO:0097067,GO:0019221,GO:0050910,GO:0048565,GO:0035234,GO:0035162,GO:0050673,GO:0030218,GO:0038162,GO:0038093,GO:0008354,GO:0006687,GO:0002244,GO:0035701,GO:…	acrosomal vesicle|cell-cell junction|cytoplasmic side of plasma membrane|external side of plasma membrane|extracellular space|fibrillar center|integral component of plasma membrane|plasma membrane|receptor complex|ATP binding|cytokine binding|metal ion binding|protease binding|protein homodimerization activity|protein tyrosine kinase activity|SH2 domain binding|stem cell factor receptor activity|…	hsa04010,hsa04014,hsa04015,hsa04072,hsa04151,hsa04640,hsa04916,hsa05200,hsa05230,hsa05221,hsa05224	MAPK signaling pathway|Ras signaling pathway|Rap1 signaling pathway|Phospholipase D signaling pathway|PI3K-Akt signaling pathway|Hematopoietic cell lineage|Melanogenesis|Pathways in cancer|Central carbon metabolism in cancer|Acute myeloid leukemia|Breast cancer	KOG0200	[T]	Fibroblast/platelet-derived growth factor receptor and related receptor tyrosine kinases	Signal transduction mechanisms	KOG0200	T	transmembrane receptor protein tyrosine kinase activity	Signal transduction mechanisms	PF00047	ig	Immunoglobulin domain
P10809	60 kDa heat shock protein, mitochondrial OS=Homo sapiens OX=9606 GN=HSPD1 PE=1 SV=2	4	2	4	2	573	61	5.87	6.32	127.1	133.4	179.9	49.2	47.7	62.6	HSPD1	3329	60 kDa heat shock protein, mitochondrial	GO:0009986,GO:0005905,GO:0030135,GO:0005737,GO:0005829,GO:0005769,GO:0070062,GO:0005615,GO:0031985,GO:0046696,GO:0016020,GO:0045121,GO:0030061,GO:0005743,GO:0005759,GO:0005739,GO:0005782,GO:0005886,GO:0032991,GO:0005791,GO:0030141,GO:0097225,GO:0042588,GO:0034186,GO:0034185,GO:0005524,GO:0016887,GO:0051087,GO:0003688,GO:0003725,GO:0019899,GO:0008035,GO:0016853,GO:0001530,GO:0140030,GO:0002039,GO:…	cell surface|clathrin-coated pit|coated vesicle|cytoplasm|cytosol|early endosome|extracellular exosome|extracellular space|Golgi cisterna|lipopolysaccharide receptor complex|membrane|membrane raft|mitochondrial crista|mitochondrial inner membrane|mitochondrial matrix|mitochondrion|peroxisomal matrix|plasma membrane|protein-containing complex|rough endoplasmic reticulum|secretory granule|sperm mid…	hsa03018,hsa05134,hsa05152,hsa05417,hsa04940	RNA degradation|Legionellosis|Tuberculosis|Lipid and atherosclerosis|Type I diabetes mellitus	KOG0356	[O]	Mitochondrial chaperonin, Cpn60/Hsp60p	Posttranslational modification, protein turnover, chaperones	KOG0356	O	protein refolding	Posttranslational modification, protein turnover, chaperones	PF00118	Cpn60_TCP1	TCP-1/cpn60 chaperonin family
P10909	Clusterin OS=Homo sapiens OX=9606 GN=CLU PE=1 SV=1	46	24	137	24	449	52.5	6.27	275.96	79.1	125	103.2	100.4	95.1	97.1	CLU	1191	Clusterin	GO:0097440,GO:0072562,GO:0009986,GO:0042583,GO:0062023,GO:0005737,GO:0005829,GO:0070062,GO:0005576,GO:0005615,GO:0005794,GO:0043231,GO:0005743,GO:0005739,GO:0097418,GO:0005634,GO:0099020,GO:0048471,GO:0031093,GO:0032991,GO:0034366,GO:0045202,GO:0001540,GO:0051087,GO:0050750,GO:0051787,GO:0140597,GO:0046982,GO:0044877,GO:0005102,GO:0048156,GO:0031625,GO:0051082,GO:0000902,GO:0032286,GO:0051131,GO:…	apical dendrite|blood microparticle|cell surface|chromaffin granule|collagen-containing extracellular matrix|cytoplasm|cytosol|extracellular exosome|extracellular region|extracellular space|Golgi apparatus|intracellular membrane-bounded organelle|mitochondrial inner membrane|mitochondrion|neurofibrillary tangle|nucleus|perinuclear endoplasmic reticulum lumen|perinuclear region of cytoplasm|platel…	hsa04610	Complement and coagulation cascades					ENOG502RBQP	O	negative regulation of cellular response to thapsigargin	Posttranslational modification, protein turnover, chaperones	PF01093	Clusterin	Clusterin
P11021	Endoplasmic reticulum chaperone BiP OS=Homo sapiens OX=9606 GN=HSPA5 PE=1 SV=2	43	27	39	24	654	72.3	5.16	66.5	141.6	106.5	85.2	83.2	89.8	93.7	HSPA5	3309	Endoplasmic reticulum chaperone BiP	GO:0009986,GO:0005737,GO:0005829,GO:0005783,GO:0034663,GO:0005788,GO:0005789,GO:0005793,GO:0070062,GO:0005925,GO:0030176,GO:0043231,GO:0042470,GO:0016020,GO:0030496,GO:0005739,GO:0005634,GO:0005886,GO:0032991,GO:0005790,GO:0005524,GO:0140603,GO:0016887,GO:0045296,GO:0005509,GO:0051087,GO:0019899,GO:0031072,GO:0051787,GO:0019904,GO:0044183,GO:0043022,GO:0031625,GO:0051082,GO:0071236,GO:0071277,GO:…	cell surface|cytoplasm|cytosol|endoplasmic reticulum|endoplasmic reticulum chaperone complex|endoplasmic reticulum lumen|endoplasmic reticulum membrane|endoplasmic reticulum-Golgi intermediate compartment|extracellular exosome|focal adhesion|integral component of endoplasmic reticulum membrane|intracellular membrane-bounded organelle|melanosome|membrane|midbody|mitochondrion|nucleus|plasma membra…	hsa03060,hsa04141,hsa04612,hsa04918,hsa05012,hsa05014,hsa05020,hsa05022,hsa05417	Protein export|Protein processing in endoplasmic reticulum|Antigen processing and presentation|Thyroid hormone synthesis|Parkinson disease|Amyotrophic lateral sclerosis|Prion disease|Pathways of neurodegeneration - multiple diseases|Lipid and atherosclerosis	KOG0100	[O]	Molecular chaperones GRP78/BiP/KAR2, HSP70 superfamily	Posttranslational modification, protein turnover, chaperones	KOG0100	O	ATP binding	Posttranslational modification, protein turnover, chaperones	PF00012	HSP70	Hsp70 protein
P11047	Laminin subunit gamma-1 OS=Homo sapiens OX=9606 GN=LAMC1 PE=1 SV=3	1	2	2	2	1609	177.5	5.12	2.37	101	104.9	99.1	95.6	100.3	99.1	LAMC1	3915	Laminin subunit gamma-1	GO:0005604,GO:0062023,GO:0005788,GO:0070062,GO:0005576,GO:0005615,GO:0005606,GO:0043259,GO:0043260,GO:0005201,GO:0009887,GO:0007155,GO:0016477,GO:0007492,GO:0022617,GO:0031581,GO:0035633,GO:0050679,GO:0065003,GO:0034446,GO:0009888	basement membrane|collagen-containing extracellular matrix|endoplasmic reticulum lumen|extracellular exosome|extracellular region|extracellular space|laminin-1 complex|laminin-10 complex|laminin-11 complex|extracellular matrix structural constituent|animal organ morphogenesis|cell adhesion|cell migration|endoderm development|extracellular matrix disassembly|hemidesmosome assembly|maintenance of b…	hsa04151,hsa04512,hsa04510,hsa05200,hsa05222,hsa05165,hsa05146,hsa05145,hsa05020	PI3K-Akt signaling pathway|ECM-receptor interaction|Focal adhesion|Pathways in cancer|Small cell lung cancer|Human papillomavirus infection|Amoebiasis|Toxoplasmosis|Prion disease	KOG1836	[W]	Extracellular matrix glycoprotein Laminin subunits alpha and gamma	Extracellular structures	KOG1836	S	cell adhesion	Function unknown	PF00052	Laminin_B	Laminin B (Domain IV)
P11142	Heat shock cognate 71 kDa protein OS=Homo sapiens OX=9606 GN=HSPA8 PE=1 SV=1	14	9	12	5	646	70.9	5.52	14.13	161.5	78.4	83.7	67.8	92.3	116.3	HSPA8	3312	Heat shock cognate 71 kDa protein	GO:0005776,GO:0072562,GO:0101031,GO:0061202,GO:0005737,GO:0005829,GO:0030425,GO:0070062,GO:0005576,GO:0005615,GO:1904813,GO:0005925,GO:0098978,GO:0098690,GO:0005770,GO:0098575,GO:0043202,GO:0005765,GO:0005764,GO:0042470,GO:0016020,GO:0005730,GO:0005654,GO:0005634,GO:0048471,GO:0098684,GO:0005886,GO:0099524,GO:0099634,GO:0099523,GO:0000974,GO:1990904,GO:0034774,GO:0005681,GO:0043195,GO:0005524,GO:…	autophagosome|blood microparticle|chaperone complex|clathrin-sculpted gamma-aminobutyric acid transport vesicle membrane|cytoplasm|cytosol|dendrite|extracellular exosome|extracellular region|extracellular space|ficolin-1-rich granule lumen|focal adhesion|glutamatergic synapse|glycinergic synapse|late endosome|lumenal side of lysosomal membrane|lysosomal lumen|lysosomal membrane|lysosome|melanosom…	hsa03040,hsa04141,hsa04010,hsa04144,hsa04612,hsa04915,hsa04213,hsa05162,hsa05134,hsa05145,hsa05020,hsa05417	Spliceosome|Protein processing in endoplasmic reticulum|MAPK signaling pathway|Endocytosis|Antigen processing and presentation|Estrogen signaling pathway|Longevity regulating pathway - multiple species|Measles|Legionellosis|Toxoplasmosis|Prion disease|Lipid and atherosclerosis	KOG0101	[O]	Molecular chaperones HSP70/HSC70, HSP70 superfamily	Posttranslational modification, protein turnover, chaperones	KOG0101	O	ATP binding	Posttranslational modification, protein turnover, chaperones	PF00012	HSP70	Hsp70 protein
P11216	Glycogen phosphorylase, brain form OS=Homo sapiens OX=9606 GN=PYGB PE=1 SV=5	1	1	1	1	843	96.6	6.86	2.09	126.2	73.8	102.5	80.9	116.2	100.6	PYGB	5834	Glycogen phosphorylase, brain form	GO:0035578,GO:0005737,GO:0070062,GO:0005576,GO:0016020,GO:0008184,GO:0102250,GO:0030170,GO:0102499,GO:0005980	azurophil granule lumen|cytoplasm|extracellular exosome|extracellular region|membrane|glycogen phosphorylase activity|linear malto-oligosaccharide phosphorylase activity|pyridoxal phosphate binding|SHG alpha-glucan phosphorylase activity|glycogen catabolic process	hsa00500,hsa04217,hsa04910,hsa04922,hsa04931	Starch and sucrose metabolism|Necroptosis|Insulin signaling pathway|Glucagon signaling pathway|Insulin resistance	KOG2099	[G]	Glycogen phosphorylase	Carbohydrate transport and metabolism	KOG2099	G	glycogen phosphorylase activity	Carbohydrate transport and metabolism	PF00343	Phosphorylase	Carbohydrate phosphorylase
P11226	Mannose-binding protein C OS=Homo sapiens OX=9606 GN=MBL2 PE=1 SV=2	31	6	11	6	248	26.1	5.49	27.1	39.1	42.6	103.8	60	187.1	167.3	MBL2	4153	Mannose-binding protein C	GO:0009986,GO:0005581,GO:0062023,GO:0005576,GO:0005615,GO:0048306,GO:0042802,GO:0005537,GO:0005102,GO:0006953,GO:0006958,GO:0001867,GO:0042742,GO:0050830,GO:0045087,GO:0048525,GO:0008228,GO:0006979	cell surface|collagen trimer|collagen-containing extracellular matrix|extracellular region|extracellular space|calcium-dependent protein binding|identical protein binding|mannose binding|signaling receptor binding|acute-phase response|complement activation, classical pathway|complement activation, lectin pathway|defense response to bacterium|defense response to Gram-positive bacterium|innate immu…	hsa04145,hsa04610,hsa05171,hsa05150	Phagosome|Complement and coagulation cascades|Coronavirus disease - COVID-19|Staphylococcus aureus infection	KOG4297	[TV]	C-type lectin	Signal transduction mechanisms |Defense mechanisms	KOG4297	S	carbohydrate binding	Function unknown	PF00059	Lectin_C	Lectin C-type domain
P11413	Glucose-6-phosphate 1-dehydrogenase OS=Homo sapiens OX=9606 GN=G6PD PE=1 SV=4	3	1	1	1	515	59.2	6.84	3.04	96	62.5	103.4	127.6	87.6	122.9	G6PD	2539	Glucose-6-phosphate 1-dehydrogenase	GO:0034451,GO:0005737,GO:0009898,GO:0005829,GO:0070062,GO:0043231,GO:0016020,GO:0005634,GO:0005536,GO:0004345,GO:0042802,GO:0050661,GO:0042803,GO:0034599,GO:0006695,GO:0043249,GO:0051156,GO:0006006,GO:0006749,GO:0006629,GO:0006739,GO:0006740,GO:0061052,GO:0010734,GO:2000378,GO:0019322,GO:0006098,GO:0009051,GO:1904879,GO:0043523,GO:0045471,GO:0032094,GO:0010041,GO:0014070,GO:0046390,GO:0021762	centriolar satellite|cytoplasm|cytoplasmic side of plasma membrane|cytosol|extracellular exosome|intracellular membrane-bounded organelle|membrane|nucleus|glucose binding|glucose-6-phosphate dehydrogenase activity|identical protein binding|NADP binding|protein homodimerization activity|cellular response to oxidative stress|cholesterol biosynthetic process|erythrocyte maturation|glucose 6-phosphat…	hsa00030,hsa00480,hsa05230,hsa05415	Pentose phosphate pathway|Glutathione metabolism|Central carbon metabolism in cancer|Diabetic cardiomyopathy	KOG0563	[G]	Glucose-6-phosphate 1-dehydrogenase	Carbohydrate transport and metabolism	KOG0563	G	glucose-6-phosphate dehydrogenase activity	Carbohydrate transport and metabolism	PF00479	G6PD_N	Glucose-6-phosphate dehydrogenase, NAD binding domain
P11597	Cholesteryl ester transfer protein OS=Homo sapiens OX=9606 GN=CETP PE=1 SV=2	11	5	8	5	493	54.7	6.09	13.5	91.9	148.7	100.8	77.7	89.3	91.6	CETP	1071	Cholesteryl ester transfer protein	GO:0070062,GO:0005576,GO:0005615,GO:0034364,GO:0031982,GO:0015485,GO:0120020,GO:0008289,GO:0031210,GO:0005548,GO:0017129,GO:0042632,GO:0008203,GO:0030301,GO:0034375,GO:0055088,GO:0006869,GO:0034374,GO:0010745,GO:0046470,GO:0055091,GO:0032376,GO:2001140,GO:0010874,GO:0043691,GO:0070328,GO:0006641,GO:0034197,GO:0034372	extracellular exosome|extracellular region|extracellular space|high-density lipoprotein particle|vesicle|cholesterol binding|cholesterol transfer activity|lipid binding|phosphatidylcholine binding|phospholipid transporter activity|triglyceride binding|cholesterol homeostasis|cholesterol metabolic process|cholesterol transport|high-density lipoprotein particle remodeling|lipid homeostasis|lipid tr…	hsa04979	Cholesterol metabolism	KOG4160	[V]	BPI/LBP/CETP family protein	Defense mechanisms	KOG4160	L	lipid binding	Replication, recombination and repair	PF01273	LBP_BPI_CETP	LBP / BPI / CETP family, N-terminal domain
P11684	Uteroglobin OS=Homo sapiens OX=9606 GN=SCGB1A1 PE=1 SV=1	29	4	7	4	91	10	5.06	8.71	82.2	60.3	109.4	124.3	113.3	110.5	SCGB1A1	7356	Uteroglobin	GO:0005737,GO:0070062,GO:0005615,GO:0005635,GO:0005791,GO:0030141,GO:0019834,GO:0097160,GO:0007566,GO:0007565,GO:0032689,GO:0032696,GO:0032713,GO:0032714,GO:0042130,GO:0000122,GO:0050727,GO:0043488,GO:0034097,GO:0042493,GO:0071774,GO:0051384,GO:0032496,GO:0010193,GO:0034021,GO:0009410,GO:0007165	cytoplasm|extracellular exosome|extracellular space|nuclear envelope|rough endoplasmic reticulum|secretory granule|phospholipase A2 inhibitor activity|polychlorinated biphenyl binding|embryo implantation|female pregnancy|negative regulation of interferon-gamma production|negative regulation of interleukin-13 production|negative regulation of interleukin-4 production|negative regulation of interle…							ENOG502SXFT	S	polychlorinated biphenyl binding	Function unknown	PF01099	Uteroglobin	Uteroglobin family
P11717	Cation-independent mannose-6-phosphate receptor OS=Homo sapiens OX=9606 GN=IGF2R PE=1 SV=3	6	13	17	13	2491	274.2	5.94	21.26	102.2	94.9	94	98.4	92.9	117.6	IGF2R	3482	Cation-independent mannose-6-phosphate receptor	GO:0009986,GO:0030118,GO:0030669,GO:0005769,GO:0030139,GO:0005768,GO:0010008,GO:0070062,GO:0005925,GO:0005794,GO:0005887,GO:0005770,GO:0016020,GO:0005641,GO:0048471,GO:0005886,GO:0030667,GO:0005802,GO:0032588,GO:0030140,GO:0030133,GO:0019899,GO:0001965,GO:0042802,GO:0005520,GO:0031995,GO:0005010,GO:0005537,GO:0051219,GO:0001972,GO:1905394,GO:0038023,GO:0031100,GO:0007186,GO:0001889,GO:0007041,GO:…	cell surface|clathrin coat|clathrin-coated endocytic vesicle membrane|early endosome|endocytic vesicle|endosome|endosome membrane|extracellular exosome|focal adhesion|Golgi apparatus|integral component of plasma membrane|late endosome|membrane|nuclear envelope lumen|perinuclear region of cytoplasm|plasma membrane|secretory granule membrane|trans-Golgi network|trans-Golgi network membrane|trans-Go…	hsa04144,hsa04142	Endocytosis|Lysosome	KOG4504	[TU]	Cation-independent mannose-6-phosphate receptor CI-MPR	Signal transduction mechanisms |Intracellular trafficking, secretion, and vesicular transport	KOG4504	M	vacuolar transport	Cell wall/membrane/envelope biogenesis	PF00040	fn2	Fibronectin type II domain
P12004	Proliferating cell nuclear antigen OS=Homo sapiens OX=9606 GN=PCNA PE=1 SV=1	5	1	1	1	261	28.8	4.69	0	127.7	106.8	112.7	63	87.6	102.2	PCNA	5111	Proliferating cell nuclear antigen	GO:0005813,GO:0000785,GO:0000781,GO:0000307,GO:0070062,GO:0016604,GO:0005652,GO:0043596,GO:0005654,GO:0005634,GO:0043626,GO:0070557,GO:0005657,GO:0030894,GO:0003682,GO:0003684,GO:0032139,GO:0070182,GO:0030337,GO:0019899,GO:0030331,GO:0035035,GO:0042802,GO:0032405,GO:0008022,GO:0044877,GO:0000701,GO:0030971,GO:0006287,GO:0070301,GO:0034644,GO:0071466,GO:0030855,GO:0044849,GO:0007507,GO:0006272,GO:…	centrosome|chromatin|chromosome, telomeric region|cyclin-dependent protein kinase holoenzyme complex|extracellular exosome|nuclear body|nuclear lamina|nuclear replication fork|nucleoplasm|nucleus|PCNA complex|PCNA-p21 complex|replication fork|replisome|chromatin binding|damaged DNA binding|dinucleotide insertion or deletion binding|DNA polymerase binding|DNA polymerase processivity factor activit…	hsa03030,hsa03410,hsa03420,hsa03430,hsa04110,hsa04530,hsa05161	DNA replication|Base excision repair|Nucleotide excision repair|Mismatch repair|Cell cycle|Tight junction|Hepatitis B	KOG1636	[L]	DNA polymerase delta processivity factor (proliferating cell nuclear antigen)	Replication, recombination and repair	KOG1636	L	DNA polymerase processivity factor activity	Replication, recombination and repair	PF00705	PCNA_N	Proliferating cell nuclear antigen, N-terminal domain
P12109	Collagen alpha-1(VI) chain OS=Homo sapiens OX=9606 GN=COL6A1 PE=1 SV=3	9	8	8	8	1028	108.5	5.43	14.75	98.6	82.4	117.9	94.3	101.2	105.7	COL6A1	1291	Collagen alpha-1(VI) chain	GO:0005589,GO:0062023,GO:0005788,GO:0070062,GO:0005576,GO:0005615,GO:0005765,GO:0016020,GO:0032991,GO:0042383,GO:0005518,GO:0030020,GO:0048407,GO:0007155,GO:0071230,GO:0035987,GO:0001649	collagen type VI trimer|collagen-containing extracellular matrix|endoplasmic reticulum lumen|extracellular exosome|extracellular region|extracellular space|lysosomal membrane|membrane|protein-containing complex|sarcolemma|collagen binding|extracellular matrix structural constituent conferring tensile strength|platelet-derived growth factor binding|cell adhesion|cellular response to amino acid sti…	hsa04151,hsa04512,hsa04510,hsa04974,hsa05165	PI3K-Akt signaling pathway|ECM-receptor interaction|Focal adhesion|Protein digestion and absorption|Human papillomavirus infection	KOG3544	[W]	Collagens (type IV and type XIII), and related proteins	Extracellular structures	KOG3544	D	structural constituent of cuticle	Cell cycle control, cell division, chromosome partitioning	PF00092	VWA	von Willebrand factor type A domain
P12110	Collagen alpha-2(VI) chain OS=Homo sapiens OX=9606 GN=COL6A2 PE=1 SV=4	1	1	1	1	1019	108.5	6.21	0	50.4	72.6	99.1	217.8	87.5	72.5	COL6A2	1292	Collagen alpha-2(VI) chain	GO:0005581,GO:0062023,GO:0005788,GO:0070062,GO:0005576,GO:0005615,GO:1903561,GO:0032991,GO:0042383,GO:0005518,GO:0030020,GO:0007155,GO:0009749	collagen trimer|collagen-containing extracellular matrix|endoplasmic reticulum lumen|extracellular exosome|extracellular region|extracellular space|extracellular vesicle|protein-containing complex|sarcolemma|collagen binding|extracellular matrix structural constituent conferring tensile strength|cell adhesion|response to glucose	hsa04151,hsa04512,hsa04510,hsa04974,hsa05165	PI3K-Akt signaling pathway|ECM-receptor interaction|Focal adhesion|Protein digestion and absorption|Human papillomavirus infection	KOG3544	[W]	Collagens (type IV and type XIII), and related proteins	Extracellular structures	KOG3544	D	structural constituent of cuticle	Cell cycle control, cell division, chromosome partitioning	PF00092	VWA	von Willebrand factor type A domain
P12111	Collagen alpha-3(VI) chain OS=Homo sapiens OX=9606 GN=COL6A3 PE=1 SV=5	6	17	17	17	3177	343.5	6.68	23.97	86.9	75.4	114.7	105.2	113.2	104.6	COL6A3	1293	Collagen alpha-3(VI) chain	GO:0005589,GO:0062023,GO:0005788,GO:0070062,GO:0031012,GO:0005576,GO:0005615,GO:1903561,GO:0042383,GO:0030020,GO:0004867,GO:0007155,GO:0007517	collagen type VI trimer|collagen-containing extracellular matrix|endoplasmic reticulum lumen|extracellular exosome|extracellular matrix|extracellular region|extracellular space|extracellular vesicle|sarcolemma|extracellular matrix structural constituent conferring tensile strength|serine-type endopeptidase inhibitor activity|cell adhesion|muscle organ development	hsa04151,hsa04512,hsa04510,hsa04974,hsa05165	PI3K-Akt signaling pathway|ECM-receptor interaction|Focal adhesion|Protein digestion and absorption|Human papillomavirus infection	KOG3544	[W]	Collagens (type IV and type XIII), and related proteins	Extracellular structures	KOG3544	D	structural constituent of cuticle	Cell cycle control, cell division, chromosome partitioning	PF00014	Kunitz_BPTI	Kunitz/Bovine pancreatic trypsin inhibitor domain
P12259	Coagulation factor V OS=Homo sapiens OX=9606 GN=F5 PE=1 SV=4	21	46	97	46	2224	251.5	6.05	171.93	91	111.1	108	105.3	86.6	98	F5	2153	Coagulation factor V	GO:0030134,GO:0005788,GO:0033116,GO:0005576,GO:0005615,GO:1903561,GO:0016020,GO:0005886,GO:0031091,GO:0031093,GO:0005507,GO:0008015,GO:0007596	COPII-coated ER to Golgi transport vesicle|endoplasmic reticulum lumen|endoplasmic reticulum-Golgi intermediate compartment membrane|extracellular region|extracellular space|extracellular vesicle|membrane|plasma membrane|platelet alpha granule|platelet alpha granule lumen|copper ion binding|blood circulation|blood coagulation	hsa04610	Complement and coagulation cascades					ENOG502QSUG	S	coagulation	Function unknown	PF00754	F5_F8_type_C	F5/8 type C domain
P12821	Angiotensin-converting enzyme OS=Homo sapiens OX=9606 GN=ACE PE=1 SV=1	0	1	1	1	1306	149.6	6.39	1.96	101.3	86.1	92.5	87.9	120.7	111.5	ACE	1636	Angiotensin-converting enzyme	GO:0005768,GO:0009897,GO:0070062,GO:0005576,GO:0005615,GO:0016021,GO:0005764,GO:0005886,GO:0003779,GO:0031711,GO:0004180,GO:0031404,GO:0004175,GO:0008238,GO:0070573,GO:0008237,GO:0051019,GO:0031434,GO:0008241,GO:0008240,GO:0008270,GO:0050435,GO:0002003,GO:0002474,GO:0050482,GO:0097746,GO:0001974,GO:0071838,GO:0060047,GO:0060218,GO:0042447,GO:0001822,GO:0032943,GO:1903597,GO:0010629,GO:0032091,GO:…	endosome|external side of plasma membrane|extracellular exosome|extracellular region|extracellular space|integral component of membrane|lysosome|plasma membrane|actin binding|bradykinin receptor binding|carboxypeptidase activity|chloride ion binding|endopeptidase activity|exopeptidase activity|metallodipeptidase activity|metallopeptidase activity|mitogen-activated protein kinase binding|mitogen-a…	hsa04924,hsa04614,hsa05171,hsa05142,hsa05410,hsa05415	Renin secretion|Renin-angiotensin system|Coronavirus disease - COVID-19|Chagas disease|Hypertrophic cardiomyopathy|Diabetic cardiomyopathy	KOG3690	[E]	Angiotensin I-converting enzymes - M2 family peptidases	Amino acid transport and metabolism	KOG3690	M	peptidyl-dipeptidase activity	Cell wall/membrane/envelope biogenesis	PF01401	Peptidase_M2	Angiotensin-converting enzyme
P12830	Cadherin-1 OS=Homo sapiens OX=9606 GN=CDH1 PE=1 SV=3	10	7	9	7	882	97.4	4.73	15.65	77	66.4	103.7	83.6	132.1	137.2	CDH1	999	Cadherin-1	GO:0015629,GO:0005912,GO:0043296,GO:0016342,GO:0030054,GO:0005737,GO:0009898,GO:0005768,GO:0070062,GO:0005576,GO:0016600,GO:0098978,GO:0016021,GO:0030027,GO:0016328,GO:0048471,GO:0005886,GO:0098794,GO:0005802,GO:0030506,GO:0008013,GO:0045296,GO:0005509,GO:0050839,GO:0045295,GO:0032794,GO:0042802,GO:0034332,GO:0098609,GO:0098742,GO:0071681,GO:0071285,GO:0007156,GO:0030336,GO:0022408,GO:0031175,GO:…	actin cytoskeleton|adherens junction|apical junction complex|catenin complex|cell junction|cytoplasm|cytoplasmic side of plasma membrane|endosome|extracellular exosome|extracellular region|flotillin complex|glutamatergic synapse|integral component of membrane|lamellipodium|lateral plasma membrane|perinuclear region of cytoplasm|plasma membrane|postsynapse|trans-Golgi network|ankyrin binding|beta-…	hsa04015,hsa04390,hsa04371,hsa04514,hsa04520,hsa05200,hsa05226,hsa05216,hsa05218,hsa05219,hsa05213,hsa05100	Rap1 signaling pathway|Hippo signaling pathway|Apelin signaling pathway|Cell adhesion molecules|Adherens junction|Pathways in cancer|Gastric cancer|Thyroid cancer|Melanoma|Bladder cancer|Endometrial cancer|Bacterial invasion of epithelial cells	KOG3594	[S]	FOG: Cadherin repeats	Function unknown	KOG3594	S	homophilic cell adhesion via plasma membrane adhesion molecules	Function unknown	PF00028	Cadherin	Cadherin domain
P12955	Xaa-Pro dipeptidase OS=Homo sapiens OX=9606 GN=PEPD PE=1 SV=3	8	4	5	4	493	54.5	6	3.92	91.8	97.4	118.3	108.4	87	97.1	PEPD	5184	Xaa-Pro dipeptidase	GO:0070062,GO:0030145,GO:0070006,GO:0004181,GO:0008233,GO:0102009,GO:0006520,GO:0030574,GO:0006508	extracellular exosome|manganese ion binding|metalloaminopeptidase activity|metallocarboxypeptidase activity|peptidase activity|proline dipeptidase activity|cellular amino acid metabolic process|collagen catabolic process|proteolysis			KOG2737	[R]	Putative metallopeptidase	General function prediction only	KOG2737	E	manganese ion binding	Amino acid transport and metabolism	PF00557	Peptidase_M24	Metallopeptidase family M24
P13473	Lysosome-associated membrane glycoprotein 2 OS=Homo sapiens OX=9606 GN=LAMP2 PE=1 SV=2	2	1	1	1	410	44.9	5.63	2	84.6	86.6	84	87.6	79.2	178.2	LAMP2	3920	Lysosome-associated membrane glycoprotein 2	GO:0044754,GO:0035577,GO:0061742,GO:0070062,GO:0005615,GO:0101003,GO:0097637,GO:0005770,GO:0031902,GO:0043202,GO:1990836,GO:0005765,GO:0005764,GO:0016020,GO:0045121,GO:0048471,GO:0005886,GO:0031088,GO:0005802,GO:0019899,GO:0097352,GO:0009267,GO:0061684,GO:0072594,GO:1905146,GO:0031333,GO:0017038,GO:0050821,GO:0006605,GO:0061740,GO:0031647	autolysosome|azurophil granule membrane|chaperone-mediated autophagy translocation complex|extracellular exosome|extracellular space|ficolin-1-rich granule membrane|integral component of autophagosome membrane|late endosome|late endosome membrane|lysosomal lumen|lysosomal matrix|lysosomal membrane|lysosome|membrane|membrane raft|perinuclear region of cytoplasm|plasma membrane|platelet dense granu…	hsa04145,hsa04142,hsa04140,hsa05152	Phagosome|Lysosome|Autophagy - animal|Tuberculosis	KOG4818	[R]	Lysosomal-associated membrane protein	General function prediction only	KOG4818	J	protein targeting to lysosome involved in chaperone-mediated autophagy	Translation, ribosomal structure and biogenesis	PF01299	Lamp	Lysosome-associated membrane glycoprotein (Lamp)
P13489	Ribonuclease inhibitor OS=Homo sapiens OX=9606 GN=RNH1 PE=1 SV=2	4	2	2	2	461	49.9	4.82	4.08	133.1	85.4	83.2	84.1	100.5	113.7	RNH1	6050	Ribonuclease inhibitor	GO:0032311,GO:0005829,GO:0070062,GO:0005654,GO:0008428,GO:0006402,GO:0045765	angiogenin-PRI complex|cytosol|extracellular exosome|nucleoplasm|ribonuclease inhibitor activity|mRNA catabolic process|regulation of angiogenesis			KOG4308	[S]	LRR-containing protein	Function unknown	KOG4308	G	interleukin-8 biosynthetic process	Carbohydrate transport and metabolism	PF13516	LRR_6	Leucine Rich repeat
P13533	Myosin-6 OS=Homo sapiens OX=9606 GN=MYH6 PE=1 SV=5	2	3	5	3	1939	223.6	5.73	15.71	178.3	83.7	78.8	89	89	81.3	MYH6	4624	Myosin-6	GO:0005829,GO:0005859,GO:0030016,GO:0016459,GO:0032982,GO:0030017,GO:0001725,GO:0030018,GO:0051015,GO:0005524,GO:0005516,GO:0000146,GO:0017018,GO:0019901,GO:0007512,GO:0046034,GO:0055009,GO:0055013,GO:0060048,GO:0014898,GO:0001701,GO:0006936,GO:0030049,GO:0030239,GO:0043462,GO:0008217,GO:0008016,GO:0060420,GO:0002027,GO:0002026,GO:0045214,GO:0006941,GO:0055010,GO:0007522	cytosol|muscle myosin complex|myofibril|myosin complex|myosin filament|sarcomere|stress fiber|Z disc|actin filament binding|ATP binding|calmodulin binding|microfilament motor activity|myosin phosphatase activity|protein kinase binding|adult heart development|ATP metabolic process|atrial cardiac muscle tissue morphogenesis|cardiac muscle cell development|cardiac muscle contraction|cardiac muscle h…	hsa04022,hsa04919,hsa04260,hsa04261,hsa05410,hsa05414,hsa05416	cGMP-PKG signaling pathway|Thyroid hormone signaling pathway|Cardiac muscle contraction|Adrenergic signaling in cardiomyocytes|Hypertrophic cardiomyopathy|Dilated cardiomyopathy|Viral myocarditis	KOG0161	[Z]	Myosin class II heavy chain	Cytoskeleton	KOG0161	Z	motor activity	Cytoskeleton	PF00063	Myosin_head	Myosin head (motor domain)
P13591	Neural cell adhesion molecule 1 OS=Homo sapiens OX=9606 GN=NCAM1 PE=1 SV=3	10	8	12	8	858	94.5	4.87	20.63	84.8	106.2	81.9	90.1	118.3	118.6	NCAM1	4684	Neural cell adhesion molecule 1	GO:0031225,GO:0009986,GO:0062023,GO:0005829,GO:0009897,GO:0005576,GO:0000139,GO:0016021,GO:0016020,GO:0043005,GO:0005886,GO:0001618,GO:0007155,GO:0071679,GO:2001260	anchored component of membrane|cell surface|collagen-containing extracellular matrix|cytosol|external side of plasma membrane|extracellular region|Golgi membrane|integral component of membrane|membrane|neuron projection|plasma membrane|virus receptor activity|cell adhesion|commissural neuron axon guidance|regulation of semaphorin-plexin signaling pathway	hsa04514,hsa05020	Cell adhesion molecules|Prion disease	KOG3510	[T]	FOG: Immunoglobulin C-2 Type/fibronectin type III domains	Signal transduction mechanisms	KOG3510	S	cell adhesion	Function unknown	PF00041	fn3	Fibronectin type III domain
P13598	Intercellular adhesion molecule 2 OS=Homo sapiens OX=9606 GN=ICAM2 PE=1 SV=2	15	4	5	4	275	30.6	7.43	5.46	109	86.4	86.1	95.4	112.2	110.8	ICAM2	3384	Intercellular adhesion molecule 2	GO:0032154,GO:0005887,GO:0016020,GO:0005902,GO:0005886,GO:0001931,GO:0005178,GO:0007155,GO:0098609	cleavage furrow|integral component of plasma membrane|membrane|microvillus|plasma membrane|uropod|integrin binding|cell adhesion|cell-cell adhesion	hsa04514,hsa04650	Cell adhesion molecules|Natural killer cell mediated cytotoxicity					ENOG502RZRA	S	integrin binding	Function unknown	PF03921	ICAM_N	Intercellular adhesion molecule (ICAM), N-terminal domain
P13611	Versican core protein OS=Homo sapiens OX=9606 GN=VCAN PE=1 SV=3	1	4	4	4	3396	372.6	4.51	9.25	118.3	85.8	85.7	89.9	84.6	135.7	VCAN	1462	Versican core protein	GO:0062023,GO:0005788,GO:0031012,GO:0005576,GO:0005615,GO:0005796,GO:0033165,GO:0043202,GO:0016020,GO:0001750,GO:0005509,GO:0030246,GO:0030021,GO:0005539,GO:0005540,GO:0007155,GO:0008037,GO:0007417,GO:0008347,GO:0007275,GO:0001649,GO:0001501	collagen-containing extracellular matrix|endoplasmic reticulum lumen|extracellular matrix|extracellular region|extracellular space|Golgi lumen|interphotoreceptor matrix|lysosomal lumen|membrane|photoreceptor outer segment|calcium ion binding|carbohydrate binding|extracellular matrix structural constituent conferring compression resistance|glycosaminoglycan binding|hyaluronic acid binding|cell adh…	hsa04514	Cell adhesion molecules					ENOG502QRBE	O	hyaluronic acid binding	Posttranslational modification, protein turnover, chaperones	PF00008	EGF	EGF-like domain
P13639	Elongation factor 2 OS=Homo sapiens OX=9606 GN=EEF2 PE=1 SV=4	1	1	1	1	858	95.3	6.83	1.69	172.6	138.9	167.8	27.5	37.5	55.6	EEF2	1938	Elongation factor 2	GO:0016235,GO:0005737,GO:0005829,GO:0070062,GO:0005576,GO:1904813,GO:0016020,GO:0045121,GO:0005634,GO:0005886,GO:0042788,GO:1990904,GO:0034774,GO:0045202,GO:0008097,GO:0051015,GO:0045296,GO:0005525,GO:0003924,GO:0002039,GO:0019901,GO:0043022,GO:0003723,GO:0003746,GO:0007568,GO:1990416,GO:0014009,GO:0002244,GO:2000767,GO:0045727,GO:0042493,GO:0034976,GO:0032355,GO:0045471,GO:0051593,GO:0042542,GO:…	aggresome|cytoplasm|cytosol|extracellular exosome|extracellular region|ficolin-1-rich granule lumen|membrane|membrane raft|nucleus|plasma membrane|polysomal ribosome|ribonucleoprotein complex|secretory granule lumen|synapse|5S rRNA binding|actin filament binding|cadherin binding|GTP binding|GTPase activity|p53 binding|protein kinase binding|ribosome binding|RNA binding|translation elongation fact…	hsa04152,hsa04921	AMPK signaling pathway|Oxytocin signaling pathway	KOG0469	[J]	Elongation factor 2	Translation, ribosomal structure and biogenesis	KOG0469	J	translation elongation factor activity	Translation, ribosomal structure and biogenesis	PF00009	GTP_EFTU	Elongation factor Tu GTP binding domain
P13645	Keratin, type I cytoskeletal 10 OS=Homo sapiens OX=9606 GN=KRT10 PE=1 SV=6	60	38	130	34	584	58.8	5.21	244.84	136.5	71	64.7	55	219.2	53.7	KRT10	3858	Keratin, type I cytoskeletal 10	GO:0009986,GO:0001533,GO:0005737,GO:0005829,GO:0070062,GO:0005615,GO:0005882,GO:0016020,GO:0005634,GO:0046982,GO:0030280,GO:0030216,GO:0018149,GO:0045684,GO:0051290	cell surface|cornified envelope|cytoplasm|cytosol|extracellular exosome|extracellular space|intermediate filament|membrane|nucleus|protein heterodimerization activity|structural constituent of skin epidermis|keratinocyte differentiation|peptide cross-linking|positive regulation of epidermis development|protein heterotetramerization	hsa04915,hsa05150	Estrogen signaling pathway|Staphylococcus aureus infection					ENOG502QV0B	S	structural molecule activity	Function unknown	PF00038	Filament	Intermediate filament protein
P13647	Keratin, type II cytoskeletal 5 OS=Homo sapiens OX=9606 GN=KRT5 PE=1 SV=3	38	27	50	15	590	62.3	7.74	74.43	101.3	111.8	91.4	70.8	148	76.7	KRT5	3852	Keratin, type II cytoskeletal 5	GO:0005737,GO:0005829,GO:0070062,GO:0005882,GO:0045095,GO:0016020,GO:0005634,GO:0097110,GO:0005200,GO:0008544	cytoplasm|cytosol|extracellular exosome|intermediate filament|keratin filament|membrane|nucleus|scaffold protein binding|structural constituent of cytoskeleton|epidermis development							ENOG502QURK	S	structural molecule activity	Function unknown	PF00038	Filament	Intermediate filament protein
P13667	Protein disulfide-isomerase A4 OS=Homo sapiens OX=9606 GN=PDIA4 PE=1 SV=2	2	1	1	1	645	72.9	5.07	2.3							PDIA4	9601	Protein disulfide-isomerase A4	GO:0009986,GO:0005783,GO:0005788,GO:0005615,GO:0042470,GO:0003756,GO:0015035,GO:0003723,GO:0061077,GO:0006457,GO:0009306,GO:0034976	cell surface|endoplasmic reticulum|endoplasmic reticulum lumen|extracellular space|melanosome|protein disulfide isomerase activity|protein-disulfide reductase activity|RNA binding|chaperone-mediated protein folding|protein folding|protein secretion|response to endoplasmic reticulum stress	hsa04141,hsa04918,hsa05110	Protein processing in endoplasmic reticulum|Thyroid hormone synthesis|Vibrio cholerae infection	KOG0190	[O]	Protein disulfide isomerase (prolyl 4-hydroxylase beta subunit)	Posttranslational modification, protein turnover, chaperones	KOG0190	C	intramolecular oxidoreductase activity, transposing S-S bonds	Energy production and conversion	PF00085	Thioredoxin	Thioredoxin
P13671	Complement component C6 OS=Homo sapiens OX=9606 GN=C6 PE=1 SV=3	43	43	146	43	934	104.7	6.76	267.35	92.8	97.7	115.2	101.9	102.3	90.1	C6	729	Complement component C6	GO:0070062,GO:0005576,GO:0005579,GO:0006956,GO:0006958,GO:0019835,GO:0001701,GO:0045087	extracellular exosome|extracellular region|membrane attack complex|complement activation|complement activation, classical pathway|cytolysis|in utero embryonic development|innate immune response	hsa04610,hsa05171,hsa05322,hsa05020	Complement and coagulation cascades|Coronavirus disease - COVID-19|Systemic lupus erythematosus|Prion disease					ENOG502QPIM	S	complement activation, classical pathway	Function unknown	PF00057	Ldl_recept_a	Low-density lipoprotein receptor domain class A
P13727	Bone marrow proteoglycan OS=Homo sapiens OX=9606 GN=PRG2 PE=1 SV=2	13	3	8	3	222	25.2	6.76	7.61	178.6	72.1	98.3	68.9	100.8	81.4	PRG2	5553	Bone marrow proteoglycan	GO:0062023,GO:0070062,GO:0005576,GO:1904813,GO:0030133,GO:0030246,GO:0030021,GO:0008201,GO:0042742	collagen-containing extracellular matrix|extracellular exosome|extracellular region|ficolin-1-rich granule lumen|transport vesicle|carbohydrate binding|extracellular matrix structural constituent conferring compression resistance|heparin binding|defense response to bacterium	hsa05310	Asthma	KOG4297	[TV]	C-type lectin	Signal transduction mechanisms |Defense mechanisms	KOG4297	K	carbohydrate binding	Transcription	PF00059	Lectin_C	Lectin C-type domain
P13796	Plastin-2 OS=Homo sapiens OX=9606 GN=LCP1 PE=1 SV=6	49	29	50	29	627	70.2	5.43	83.69	135.7	82.2	97.5	88.7	94.7	101.1	LCP1	3936	Plastin-2	GO:0015629,GO:0005884,GO:0032432,GO:0030054,GO:0005737,GO:0005829,GO:0070062,GO:0005615,GO:0030175,GO:0005925,GO:0001891,GO:0005886,GO:0002102,GO:0001726,GO:0032587,GO:0003779,GO:0051015,GO:0005509,GO:0051020,GO:0005178,GO:0051764,GO:0051017,GO:0051639,GO:0031100,GO:0016477,GO:0030866,GO:0022617,GO:0071803,GO:0010737,GO:0033157,GO:0002286	actin cytoskeleton|actin filament|actin filament bundle|cell junction|cytoplasm|cytosol|extracellular exosome|extracellular space|filopodium|focal adhesion|phagocytic cup|plasma membrane|podosome|ruffle|ruffle membrane|actin binding|actin filament binding|calcium ion binding|GTPase binding|integrin binding|actin crosslink formation|actin filament bundle assembly|actin filament network formation|a…			KOG0046	[Z]	Ca2+-binding actin-bundling protein (fimbrin/plastin), EF-Hand protein superfamily	Cytoskeleton	KOG0046	Z	actin filament network formation	Cytoskeleton	PF00036	EF-hand_1	EF hand
P13804	Electron transfer flavoprotein subunit alpha, mitochondrial OS=Homo sapiens OX=9606 GN=ETFA PE=1 SV=1	5	1	1	1	333	35.1	8.38	2.23	93	99.4	105.8	104.3	86.4	111.1	ETFA	2108	Electron transfer flavoprotein subunit alpha, mitochondrial	GO:0005759,GO:0005739,GO:0009055,GO:0050660,GO:0016491,GO:0033539	mitochondrial matrix|mitochondrion|electron transfer activity|flavin adenine dinucleotide binding|oxidoreductase activity|fatty acid beta-oxidation using acyl-CoA dehydrogenase			KOG3954	[C]	Electron transfer flavoprotein, alpha subunit	Energy production and conversion	KOG3954	C	fatty acid beta-oxidation using acyl-CoA dehydrogenase	Energy production and conversion	PF00766	ETF_alpha	Electron transfer flavoprotein FAD-binding domain
P13987	CD59 glycoprotein OS=Homo sapiens OX=9606 GN=CD59 PE=1 SV=1	25	4	6	4	128	14.2	6.48	13.15	102.9	65.5	118.3	128.7	91.2	93.4	CD59	966	CD59 glycoprotein	GO:0031362,GO:0009986,GO:0005789,GO:0033116,GO:0012507,GO:0070062,GO:0005615,GO:0005925,GO:0000139,GO:0016020,GO:0005886,GO:0035579,GO:0070821,GO:0030133,GO:0031982,GO:0001848,GO:0007596,GO:0007166,GO:0001971,GO:0030449,GO:1903659	anchored component of external side of plasma membrane|cell surface|endoplasmic reticulum membrane|endoplasmic reticulum-Golgi intermediate compartment membrane|ER to Golgi transport vesicle membrane|extracellular exosome|extracellular space|focal adhesion|Golgi membrane|membrane|plasma membrane|specific granule membrane|tertiary granule membrane|transport vesicle|vesicle|complement binding|blood…	hsa04640,hsa04610	Hematopoietic cell lineage|Complement and coagulation cascades					ENOG502SA4P	S	negative regulation of activation of membrane attack complex	Function unknown	PF00021	UPAR_LY6	u-PAR/Ly-6 domain
P14151	L-selectin OS=Homo sapiens OX=9606 GN=SELL PE=1 SV=2	17	7	18	7	372	42.2	6.6	27.15	123.2	91.5	89.7	85.8	107	102.8	SELL	6402	L-selectin	GO:0005887,GO:0005886,GO:0030667,GO:0005509,GO:0030246,GO:0043208,GO:0008201,GO:0070492,GO:0002020,GO:0016339,GO:0007155,GO:0050901	integral component of plasma membrane|plasma membrane|secretory granule membrane|calcium ion binding|carbohydrate binding|glycosphingolipid binding|heparin binding|oligosaccharide binding|protease binding|calcium-dependent cell-cell adhesion via plasma membrane cell adhesion molecules|cell adhesion|leukocyte tethering or rolling	hsa04514	Cell adhesion molecules	KOG4297	[TV]	C-type lectin	Signal transduction mechanisms |Defense mechanisms	KOG4297	S	carbohydrate binding	Function unknown	PF00059	Lectin_C	Lectin C-type domain
P14209	CD99 antigen OS=Homo sapiens OX=9606 GN=CD99 PE=1 SV=1	5	1	2	1	185	18.8	4.75	1.69	77.1	95.2	116.4	123.9	88.9	98.6	CD99	4267	CD99 antigen	GO:0005737,GO:0005925,GO:0005887,GO:0005886,GO:0034109,GO:2000391,GO:0072683	cytoplasm|focal adhesion|integral component of plasma membrane|plasma membrane|homotypic cell-cell adhesion|positive regulation of neutrophil extravasation|T cell extravasation	hsa04514,hsa04670	Cell adhesion molecules|Leukocyte transendothelial migration					ENOG502S70S	S	CD99 antigen like protein 2	Function unknown	PF12301	CD99L2	CD99 antigen like protein 2
P14314	Glucosidase 2 subunit beta OS=Homo sapiens OX=9606 GN=PRKCSH PE=1 SV=2	12	6	9	6	528	59.4	4.41	12.18	127.8	91.9	88	81.8	100.5	109.9	PRKCSH	5589	Glucosidase 2 subunit beta	GO:0005783,GO:0005788,GO:0017177,GO:0043231,GO:0005509,GO:0051219,GO:0005080,GO:0044325,GO:0035556,GO:0001889,GO:0006491	endoplasmic reticulum|endoplasmic reticulum lumen|glucosidase II complex|intracellular membrane-bounded organelle|calcium ion binding|phosphoprotein binding|protein kinase C binding|transmembrane transporter binding|intracellular signal transduction|liver development|N-glycan processing	hsa04141	Protein processing in endoplasmic reticulum	KOG2397	[T]	Protein kinase C substrate, 80 KD protein, heavy chain	Signal transduction mechanisms	KOG2397	S	N-glycan processing	Function unknown	PF12999	PRKCSH-like	Glucosidase II beta subunit-like
P14543	Nidogen-1 OS=Homo sapiens OX=9606 GN=NID1 PE=1 SV=3	10	9	11	9	1247	136.3	5.29	11.17	106	98.1	97	96.2	99	103.6	NID1	4811	Nidogen-1	GO:0005604,GO:0062023,GO:0070062,GO:0005576,GO:0005886,GO:0005509,GO:0005518,GO:0005201,GO:0043236,GO:0043237,GO:0043394,GO:0071711,GO:0007160,GO:0032836,GO:0010811	basement membrane|collagen-containing extracellular matrix|extracellular exosome|extracellular region|plasma membrane|calcium ion binding|collagen binding|extracellular matrix structural constituent|laminin binding|laminin-1 binding|proteoglycan binding|basement membrane organization|cell-matrix adhesion|glomerular basement membrane development|positive regulation of cell-substrate adhesion			KOG1214	[MW]	Nidogen and related basement membrane protein proteins	Cell wall/membrane/envelope biogenesis |Extracellular structures	KOG1214	I	MHC class II protein binding, via antigen binding groove	Lipid transport and metabolism	PF00058	Ldl_recept_b	Low-density lipoprotein receptor repeat class B
P14555	Phospholipase A2, membrane associated OS=Homo sapiens OX=9606 GN=PLA2G2A PE=1 SV=2	11	2	2	2	144	16.1	9.23	0	498.1	21.5	23.1	29.6	12.6	15	PLA2G2A	5320	Phospholipase A2, membrane associated	GO:0005783,GO:0005789,GO:0070062,GO:0005576,GO:0005615,GO:0005741,GO:0005886,GO:0005509,GO:0047498,GO:0004623,GO:0102567,GO:0102568,GO:0005543,GO:0050482,GO:0019835,GO:0050830,GO:0006954,GO:0036335,GO:0016042,GO:0034374,GO:0046473,GO:0046470,GO:0046337,GO:0006644,GO:0070374,GO:0050729,GO:0010744,GO:1902563	endoplasmic reticulum|endoplasmic reticulum membrane|extracellular exosome|extracellular region|extracellular space|mitochondrial outer membrane|plasma membrane|calcium ion binding|calcium-dependent phospholipase A2 activity|phospholipase A2 activity|phospholipase A2 activity (consuming 1,2-dipalmitoylphosphatidylcholine)|phospholipase A2 activity consuming 1,2-dioleoylphosphatidylethanolamine)|p…	hsa00564,hsa00565,hsa00590,hsa00591,hsa00592,hsa04014,hsa04270,hsa04972,hsa04975	Glycerophospholipid metabolism|Ether lipid metabolism|Arachidonic acid metabolism|Linoleic acid metabolism|alpha-Linolenic acid metabolism|Ras signaling pathway|Vascular smooth muscle contraction|Pancreatic secretion|Fat digestion and absorption	KOG4087	[I]	Phospholipase A2	Lipid transport and metabolism	KOG4087	I	arachidonic acid secretion	Lipid transport and metabolism	PF00068	Phospholip_A2_1	Phospholipase A2
P14618	Pyruvate kinase PKM OS=Homo sapiens OX=9606 GN=PKM PE=1 SV=4	9	5	7	5	531	57.9	7.84	10.09	160.5	94.5	118.8	68.3	77.7	80.2	PKM	5315	Pyruvate kinase PKM	GO:0005929,GO:0062023,GO:0005737,GO:0005829,GO:0070062,GO:0005576,GO:1903561,GO:1904813,GO:0005739,GO:0005634,GO:0005791,GO:0034774,GO:0031982,GO:0005524,GO:0045296,GO:0016301,GO:0000287,GO:0023026,GO:0003729,GO:0030955,GO:0004743,GO:0003723,GO:0032869,GO:0006096,GO:2000767,GO:1903672,GO:0012501	cilium|collagen-containing extracellular matrix|cytoplasm|cytosol|extracellular exosome|extracellular region|extracellular vesicle|ficolin-1-rich granule lumen|mitochondrion|nucleus|rough endoplasmic reticulum|secretory granule lumen|vesicle|ATP binding|cadherin binding|kinase activity|magnesium ion binding|MHC class II protein complex binding|mRNA binding|potassium ion binding|pyruvate kinase ac…	hsa00010,hsa00620,hsa04922,hsa05203,hsa05230,hsa05165,hsa04930	Glycolysis / Gluconeogenesis|Pyruvate metabolism|Glucagon signaling pathway|Viral carcinogenesis|Central carbon metabolism in cancer|Human papillomavirus infection|Type II diabetes mellitus	KOG2323	[G]	Pyruvate kinase	Carbohydrate transport and metabolism	KOG2323	G	pyruvate kinase activity	Carbohydrate transport and metabolism	PF00224	PK	Pyruvate kinase, barrel domain
P14625	Endoplasmin OS=Homo sapiens OX=9606 GN=HSP90B1 PE=1 SV=1	16	13	18	13	803	92.4	4.84	35.29	98.4	78.4	114.9	104.8	99.8	103.8	HSP90B1	7184	Endoplasmin	GO:0062023,GO:0005829,GO:0071682,GO:0005783,GO:0034663,GO:0005788,GO:0005789,GO:0070062,GO:0005576,GO:0005925,GO:0042470,GO:0016020,GO:0030496,GO:0005634,GO:0048471,GO:0005886,GO:0032991,GO:0033018,GO:0005524,GO:0005509,GO:0050750,GO:0019903,GO:0003723,GO:0051082,GO:0031247,GO:0071318,GO:0043066,GO:0006457,GO:0034975,GO:0015031,GO:0043666,GO:0034976,GO:0001666,GO:0030970,GO:0051208,GO:0030433	collagen-containing extracellular matrix|cytosol|endocytic vesicle lumen|endoplasmic reticulum|endoplasmic reticulum chaperone complex|endoplasmic reticulum lumen|endoplasmic reticulum membrane|extracellular exosome|extracellular region|focal adhesion|melanosome|membrane|midbody|nucleus|perinuclear region of cytoplasm|plasma membrane|protein-containing complex|sarcoplasmic reticulum lumen|ATP bin…	hsa04141,hsa04151,hsa04657,hsa04915,hsa04918,hsa05200,hsa05207,hsa05215,hsa05132,hsa05417,hsa05418	Protein processing in endoplasmic reticulum|PI3K-Akt signaling pathway|IL-17 signaling pathway|Estrogen signaling pathway|Thyroid hormone synthesis|Pathways in cancer|Chemical carcinogenesis - receptor activation|Prostate cancer|Salmonella infection|Lipid and atherosclerosis|Fluid shear stress and atherosclerosis	KOG0020	[O]	Endoplasmic reticulum glucose-regulated protein (GRP94/endoplasmin), HSP90 family	Posttranslational modification, protein turnover, chaperones	KOG0020	O	unfolded protein binding	Posttranslational modification, protein turnover, chaperones	PF00183	HSP90	Hsp90 protein
P14780	Matrix metalloproteinase-9 OS=Homo sapiens OX=9606 GN=MMP9 PE=1 SV=3	18	11	14	11	707	78.4	6.06	14.94	129.4	75.4	89	65.7	116.2	124.4	MMP9	4318	Matrix metalloproteinase-9	GO:0062023,GO:0070062,GO:0005576,GO:0005615,GO:1904813,GO:1904724,GO:0005518,GO:0004175,GO:0042802,GO:0004222,GO:0008237,GO:0008233,GO:0004252,GO:0008270,GO:0071276,GO:0034614,GO:0071492,GO:0030574,GO:0007566,GO:0035987,GO:0048013,GO:0022617,GO:0030198,GO:0050900,GO:0030225,GO:0043066,GO:2001258,GO:2001268,GO:2000697,GO:2001243,GO:0001503,GO:0043065,GO:0030335,GO:0043388,GO:0045742,GO:0051549,GO:…	collagen-containing extracellular matrix|extracellular exosome|extracellular region|extracellular space|ficolin-1-rich granule lumen|tertiary granule lumen|collagen binding|endopeptidase activity|identical protein binding|metalloendopeptidase activity|metallopeptidase activity|peptidase activity|serine-type endopeptidase activity|zinc ion binding|cellular response to cadmium ion|cellular response…	hsa04668,hsa04657,hsa04670,hsa04915,hsa04926,hsa05200,hsa05202,hsa05206,hsa05205,hsa05219,hsa05215,hsa05161,hsa05417,hsa05418,hsa05415,hsa01522	TNF signaling pathway|IL-17 signaling pathway|Leukocyte transendothelial migration|Estrogen signaling pathway|Relaxin signaling pathway|Pathways in cancer|Transcriptional misregulation in cancer|MicroRNAs in cancer|Proteoglycans in cancer|Bladder cancer|Prostate cancer|Hepatitis B|Lipid and atherosclerosis|Fluid shear stress and atherosclerosis|Diabetic cardiomyopathy|Endocrine resistance	KOG1565	[OW]	Gelatinase A and related matrix metalloproteases	Posttranslational modification, protein turnover, chaperones |Extracellular structures	KOG1565	M	metalloendopeptidase activity	Cell wall/membrane/envelope biogenesis	PF00040	fn2	Fibronectin type II domain
[truncated: 486 more rows]
